# Supplementary material for: Peripherally derived macrophages modulate microglial function to reduce inflammation after CNS injury
Source: PLoS Biol. 2018 Oct 17;16(10):e2005264. doi: 10.1371/journal.pbio.2005264 (PMC6205650; doi:10.1371/journal.pbio.2005264)
Supplement: S1 Data — All relevant raw data for main and supporting figures. (XLSX) [file pbio.2005264.s006.xlsx]

## Sheet: Fig 1 Data
% Phrodo +ve microglia ex vivo					% Phrodo +ve cells in vitro
naïve	Day 1	Day 3			control	Mf
24.2	13.9	5.29			39.3	28.9
29.7	16.8	3.09			35	25.6
33.8	15.1	7.2			34.2	26.8
					control	Microglia
					43.4	69.7
					53.7	76.3
					47.5	70.1
RT-qPCR fold changes from baseline
Mouse
Microglia
IL-1B					TNF					IL-6					IL-10
alone	Mf	LPS	LPS/Mf		alone	Mf	LPS	LPS/Mf		alone	Mf	LPS	LPS/Mf		alone	Mf	LPS	LPS/Mf
1	0.93	120.06	69.42		0.92	1.01	12.55	9.65		1.07	0.85	54	19.85		0.89	1.21	62.33	64.07
1.03	0.66	278.15	188.72		0.88	0.86	15.46	7.41		0.94	1.04	62.06	23.21		0.86	0.98	138.18	54.56
0.68	1.13	304.32	201.13		1.45	0.95	14.09	9.78		1.28	1.95	25.88	11.23		1.54	1.5	62.65	74.69
1.44	1.29	263.22	159.66		1.09	0.94	14.03	8.94		0.78	1.43	42.54	6.36		1.1	1.23	87.72	64.44
1.55		220.89	231.67
0.79		181	172.42
0.82		238.23	64.46
Macrophages
IL-1B					TNF					IL-6					IL-10
alone	Mg	LPS	LPS/Mg		alone	Mg	LPS	LPS/Mg		alone	Mg	LPS	LPS/Mg		alone	Mg	LPS	LPS/Mg
0.23	0.31	43.14	235.88		0.99	1.14	38.09	15.36		1.16	1.34	10.84	4.64		1.39	1.72	0.83	1.22
0.54	0.28	124.15	223.87		1.68	1.26	89.34	12.41		1.22	0.99	9.22	5.42		1.03	1.57	0.93	0.95
0.26	0.28	82.13	240.33		0.95	1.01	59.96	13.32		0.71	1.34	2.35	2.75		1.1	1.18	0.82	1.02
0.34	0.29	83.14	233.36		1.2	1.14	62.46	13.7		1.03	1.22	7.47	4.27		1.17	1.49	0.86	1.06
Human
Microglia
IL-1B					TNF					IL-6					IL-10
alone	Mf	LPS	LPS/Mf		alone	Mf	LPS	LPS/Mf		alone	Mf	LPS	LPS/Mf		alone	Mf	LPS	LPS/Mf
1	0.41	3.85	1.21		1	0.56	32.08	5.03		1	0.115514	123.533	1.71323		1	1.06	7.33	5.11
1	1	14.84	1.04		1	1	204.92	20.19		1	1	127.69	27.62		1	1	6.38	1.42
1	0.62	7.12	4.51		1	0.24	35.28	10.96		1	0.22	135.65	45.94		1	1.67	5.43	2.37
1	0.11	3.96	0.54		1	0.11	53.47	7.28		1	0.43	172.93	21.75
Macrophages
IL-1B					TNF					IL-6					IL-10
1	306.97	548.46	946.05		1	3.69	32.58	35.76		1	16.63	378.45	146.4		1	4.39	3.56	14.95
1	5.86	59	179.24		1.00163	1.17966	2.78177	5.28848		1	92.8648	41.9873			1	2.38	5.03	11.59
1	5.21	440.62	408.39		1	1.31	2.4	2.3		1	4.03	23.91	51.67		1	0.72	1.89	1.42
1	1.46	80.06	179.62		1	1.58	4.32	6.73		1	1.04	52.63	105.34		1		2.54	1.37

## Sheet: Fig 2 and Fig S3 Data
Transcript Cluster ID.	Probe Set ID	1_mg LPS_SDD105C04C04_01.SST.sst-rma-gene-full-Signal	1_mg mac LPS_SDD106D04D04_01.SST.sst-rma-gene-full-Signal	1_mg mac_SDD104B04B04_01.SST.sst-rma-gene-full-Signal	1_mg_SDD103A04A04_01.SST.sst-rma-gene-full-Signal	2_mg LPS_SDD109G04G04_01.SST.sst-rma-gene-full-Signal	2_mg mac LPS_SDD110H04H04_01.SST.sst-rma-gene-full-Signal	2_mg mac_SDD108F04F04_01.SST.sst-rma-gene-full-Signal	2_mg_SDD107E04E04_01.SST.sst-rma-gene-full-Signal	3_mg LPS_SDD113C05C05_01.SST.sst-rma-gene-full-Signal	3_mg mac LPS_SDD114D05D05_01.SST.sst-rma-gene-full-Signal	3_mg mac_SDD112B05B05_01.SST.sst-rma-gene-full-Signal	3_mg_SDD111A05A05_01.SST.sst-rma-gene-full-Signal	4_mg LPS_SDD117G05G05_01.SST.sst-rma-gene-full-Signal	4_mg mac LPS_SDD118H05H05_01.SST.sst-rma-gene-full-Signal	4_mg mac_SDD116F05F05_01.SST.sst-rma-gene-full-Signal	4_mg_SDD115E05E05_01.SST.sst-rma-gene-full-Signal				Upstream IPA Analysis
	TC0100000014.mm.2	12.4778	12.2679	11.6682	11.2717	12.6254	12.3396	11.1831	11.693	12.6253	11.8299	11.737	11.4123	12.6114	12.2975	11.3587	11.6685				© 2000-2017 QIAGEN. All rights reserved.
	TC0100000022.mm.2	2.78504	3.37662	2.57001	3.03871	2.38109	2.82702	2.74927	2.74168	2.78087	3.56167	3.28377	3.71307	2.9365	3.41185	2.77064	2.74587				Upstream Regulator	Predicted Activation State	Activation z-score	p-value of overlap	Mechanistic Network
	TC0100000038.mm.2	10.6141	9.70382	8.44631	8.56142	9.98068	9.93093	9.07067	8.76336	10.3767	9.73186	8.71218	8.82682	10.4565	10.0156	9.26348	9.09655				MYD88	Inhibited	-3.932	8e-10	56 (13)
	TC0100000045.mm.2	5.17777	4.93522	4.74923	5.49215	5.34103	5.09321	5.21083	4.89955	5.21605	4.68159	4.76815	5.03374	5.48663	5.14787	5.00662	4.94252				lipopolysaccharide	Inhibited	-5.506	2.21e-09	61 (13)
	TC0100000289.mm.2	12.3303	11.9363	12.3101	12.1534	12.6005	12.2614	11.8642	12.3409	12.5313	11.5025	11.7357	12.1395	12.4627	12.2563	11.7383	12.1318				TNFSF11	Inhibited	-3.176	4.84e-09	56 (14)
	TC0100000332.mm.2	12.4667	12.0609	12.6863	12.6283	12.4245	12.2592	12.3255	12.2354	12.4048	12.0837	12.2672	12.4465	12.2696	12.2668	12.2273	12.6579				CSF2	Inhibited	-2.749	1.12e-08	57 (12)
	TC0100000375.mm.2	14.6161	15.6021	13.0169	11.8601	14.8489	15.3944	13.1828	11.5328	14.5409	15.298	13.1089	11.9295	14.7666	15.0502	15.518	11.1618				salmonella minnesota R595 lipopolysaccharides	Inhibited	-3.11	8.48e-08	55 (11)
	TC0100000420.mm.2	6.97197	6.452	6.45371	6.69602	6.92797	6.14631	6.69274	6.39246	6.87239	5.98698	5.88906	6.39095	6.65881	6.51466	6.74858	6.25103				NOD2	Inhibited	-2.631	1.56e-07	51 (11)
	TC0100000440.mm.2	15.1069	15.7651	16.0097	16.1303	15.2638	15.4985	16.0939	16.1239	14.8881	15.6279	15.9197	15.7788	15.1689	15.5224	16.3148	15.5265				TICAM1	Inhibited	-3.108	3.13e-07	50 (12)
	TC0100000471.mm.2	9.05236	8.77989	8.97991	9.40547	8.96611	8.58328	9.07592	9.44335	9.0528	8.14906	8.62135	9.26617	8.70688	8.35641	8.55349	8.78955				Pam3-Cys-Ser-Lys4	Inhibited	-2.158	8.72e-07	57 (13)
	TC0100000725.mm.2	6.18011	6.88337	8.20188	7.81131	6.42632	7.15082	7.40222	7.54293	6.54462	6.88614	7.59108	7.23777	6.36972	6.53145	7.60231	7.11608				IL1B	Inhibited	-4.353	1.34e-06	55 (12)
	TC0100000775.mm.2	3.70015	4.43291	4.20929	3.4644	3.65107	4.43379	3.90981	3.72838	3.82244	4.15981	3.75758	4.06353	3.88308	4.08277	4.039	3.87476				TNF	Inhibited	-5.552	1.39e-06	58 (13)
	TC0100001048.mm.2	3.18954	3.0783	3.33289	3.76268	3.57268	3.28838	3.05125	3.40273	3.58251	3.13545	3.1056	3.34753	3.58086	3.15168	3.33377	3.38542				Salmonella enterica serotype abortus equi lipopolysaccharide	Inhibited	-3.148	1.99e-06	46 (7)
	TC0100001170.mm.2	5.23551	3.75281	5.4472	5.81937	4.51338	4.4929	5.38754	5.62576	4.54446	3.14748	5.62972	6.02778	5.08711	4.1009	5.00875	3.40759				RIPK2	Inhibited	-2.617	2.16e-06	49 (10)
	TC0100001177.mm.2	8.35966	9.22938	8.83434	9.39026	8.16754	8.5559	9.67106	9.05094	7.74745	8.68662	9.32173	9.33596	8.12041	8.92774	9.73877	9.12939				ECSIT	Inhibited	-2.177	2.89e-06	39 (7)
	TC0100001181.mm.2	11.1765	11.1443	11.3522	10.9506	11.2431	10.9209	11.2049	11.2682	11.1653	10.5821	11.2252	11.2392	11.3529	10.939	11.0768	11.1035				IRAK4			3.15e-06	50 (9)
	TC0100001271.mm.2	5.09385	4.14624	5.43236	5.74047	4.53467	3.8714	4.88403	4.48728	4.02687	3.92312	4.56944	4.90338	4.55473	3.59306	5.11362	5.03438				PTPRJ		-0.816	5.67e-06
	TC0100001397.mm.2	13.2154	12.8515	11.8234	12.4985	12.9863	12.9297	12.4477	12.2139	13.4166	13.0253	11.6934	12.1782	13.1138	12.8691	12.345	12.1819				5-O-mycolyl-beta-araf-(1->2)-5-O-mycolyl-alpha-araf-(1->1')-glycerol	Inhibited	-2.646	7.98e-06	51 (10)
	TC0100001438.mm.2	3.88424	3.26505	4.09799	3.59017	3.87246	3.2542	3.29236	3.50332	3.74666	3.00499	3.41283	3.29314	3.5247	3.1782	3.53728	3.01284				TLR4	Inhibited	-3.228	1.35e-05	53 (11)
	TC0100001550.mm.2	9.43905	10.1093	10.9815	10.9372	9.61789	9.9008	11.1277	10.9026	9.70079	9.94088	11.1058	11.091	9.43168	9.62358	10.7156	10.9398				TANK		-1	1.46e-05	26 (6)
	TC0100001577.mm.2	3.59891	3.72228	4.578	3.99628	3.37886	4.0513	5.06473	4.65085	3.21955	3.97537	4.47178	4.54255	3.27945	3.85017	4.897	4.5443				resiquimod		-1.67	1.53e-05	38 (9)
	TC0100001607.mm.2	12.6861	13.0417	13.337	13.3826	12.6643	12.7656	13.472	13.1157	12.6555	12.9591	13.3279	13.2096	12.5421	12.8319	13.1378	13.0761				NR3C1		1	1.7e-05	47 (8)
	TC0100001685.mm.2	11.2544	11.5057	11.6146	11.7323	11.0996	11.7662	11.3182	11.5398	11.2699	11.4888	11.9276	11.3976	11.1654	11.3999	11.8398	11.4388				HGF	Inhibited	-3.373	2.1e-05	23 (5)
	TC0100001749.mm.2	2.87832	2.53872	2.84306	2.79581	2.8087	2.54359	2.63158	2.52957	2.78652	2.6694	2.50497	2.41681	2.66554	2.64397	2.6136	2.69481				poly rI:rC-RNA	Inhibited	-3.646	2.2e-05	43 (9)
	TC0100001755.mm.2	11.2552	11.9263	11.612	11.4702	11.4556	11.5422	11.5612	11.5295	11.5504	11.9911	11.4992	11.6208	11.6559	11.7566	12.3255	11.3249				trovafloxacin		-1.633	2.43e-05	32 (7)
	TC0100001995.mm.2	3.36324	2.9235	2.79296	3.01781	3.75651	2.78106	2.88914	3.23222	3.08758	2.89121	3.01167	2.99306	3.30848	3.13992	2.91749	2.89401				PSMB9			4.87e-05	34 (6)
	TC0100001999.mm.2	11.7389	11.3648	11.9181	12.043	11.5123	11.3477	12.1634	12.0688	11.5296	11.1433	12.1049	12.1338	11.4514	11.3515	11.2705	11.9613				APP	Inhibited	-2.208	5.86e-05
	TC0100002012.mm.2	3.8004	3.5365	3.69119	3.76194	3.32078	4.09227	3.31071	3.12976	3.39391	4.04992	3.58979	3.70078	3.42599	3.92941	3.75199	3.36637				NFkB (complex)	Inhibited	-3.655	6.89e-05	54 (11)
	TC0100002061.mm.2	3.3543	2.4372	2.64467	3.07673	3.37482	2.83624	3.41899	2.91769	3.65297	2.77333	3.14412	3.23724	3.43518	2.79972	2.94322	3.52096				PSMB8			9.44e-05	23 (5)
	TC0100002154.mm.2	3.97505	3.17737	3.17218	3.04437	3.4536	3.3072	2.54517	3.24835	3.99511	3.16301	3.52554	3.1767	3.61276	3.08804	3.48581	3.35688				Vegf	Inhibited	-3.558	0.000101	21 (3)
	TC0100002175.mm.2	12.4423	11.8525	13.0576	12.6845	12.7845	12.3713	12.6473	12.6868	12.4251	12.1793	12.1197	12.6915	12.6382	12.3085	12.4939	12.77				IL17A		-1.719	0.000118	53 (12)
	TC0100002204.mm.2	11.5101	11.9129	12.4828	12.5356	11.1069	11.5249	12.4265	12.1548	10.8914	11.4686	12.376	12.244	11.154	11.7558	12.7429	12.3911				phorbol myristate acetate	Inhibited	-2.758	0.000134	67 (14)
	TC0100002308.mm.2	11.9916	11.6221	10.1832	10.625	11.9691	11.673	10.4876	10.2965	12.3558	11.7677	9.58244	10.1368	12.0577	11.4543	10.4021	10.7957				E. coli B4 lipopolysaccharide	Inhibited	-3.054	0.000138	46 (11)
	TC0100002314.mm.2	11.9084	11.5443	12.1859	12.2419	11.9114	11.8647	12.0709	12.4515	12.2284	11.8056	12.2187	12.559	12.1595	11.8406	11.7853	12.6023				gamma-tocotrienol			0.000204
	TC0100002388.mm.2	3.50346	3.09607	3.20869	3.18724	3.29636	3.04412	3.17202	3.66555	3.33195	2.90031	3.65923	3.28943	3.1563	3.03548	3.2975	3.36894				epalrestat			0.000214
	TC0100002471.mm.2	11.0769	10.6578	10.1468	9.4206	11.1159	10.8413	9.8964	9.81609	11.2657	10.7368	9.70099	9.51732	11.0737	10.9064	9.43943	9.58988				glutathione diethyl ester			0.000214
	TC0100002475.mm.2	3.00252	2.50302	2.63487	3.43079	2.75427	2.51193	2.44943	2.60377	3.04935	2.70303	2.7232	3.12247	3.08744	1.948	2.61807	2.16066				IFNG	Inhibited	-3.646	0.000224	56 (12)
	TC0100002584.mm.2	8.11812	7.27372	7.16323	6.9767	8.63918	8.01642	7.57288	7.48497	8.27854	7.8054	6.42871	7.73958	8.69276	8.02115	7.35902	7.59087				CD3E			0.000245
	TC0100002618.mm.2	7.90868	7.33883	3.75048	3.95137	8.73276	7.35382	4.42103	4.54013	8.80916	8.04647	3.99627	4.46227	8.33674	8.05773	4.46227	4.28758				ZFP36			0.000263
	TC0100002642.mm.2	3.07015	3.87558	4.70533	5.03721	3.13827	4.62226	4.63661	5.16826	3.8676	3.83073	4.90832	4.28406	3.41172	4.35222	4.41276	4.54238				TLR3	Inhibited	-2.791	0.000296	58 (13)
	TC0100002656.mm.2	10.8702	10.6288	11.2209	10.4394	10.8504	10.711	11.0685	10.6399	10.921	10.3079	10.7903	10.7283	10.9719	10.8157	11.0468	10.7036				TREM1	Inhibited	-2.121	0.000298	49 (9)
	TC0100002772.mm.2	9.85636	9.66179	10.048	10.3026	9.96093	9.64492	10.0928	9.83121	10.0066	9.81429	10.1915	9.94252	9.91183	9.65129	9.74377	9.69974				PPP2R5C			0.000375	25 (5)
	TC0100002776.mm.2	12.1897	12.7656	13.7754	13.9697	12.3886	12.8262	14.0608	14.0835	12.4673	12.7662	14.0275	13.9349	12.7207	12.9552	13.5345	14.1487				E. coli B5 lipopolysaccharide		-1.879	0.000383	52 (12)
	TC0100002942.mm.2	3.71344	3.23436	3.85161	3.19635	3.74324	3.14999	3.88135	3.49201	3.42696	3.20542	3.40512	3.52625	3.59459	3.44281	3.36604	3.42807				NONO			0.000447
	TC0100002967.mm.2	14.623	13.731	6.34306	6.4522	14.3009	13.7517	5.56313	6.0568	14.4088	13.2747	5.79485	6.46874	14.2212	13.9265	5.7589	5.83981				TLR9	Inhibited	-2.789	0.000532	56 (13)
	TC0100003051.mm.2	10.908	10.7193	10.1725	9.60452	11.0442	10.4806	9.82849	10.037	11.0964	10.9208	9.95744	9.81672	11.0978	10.8402	10.4925	9.72095				CSF1		-0.587	0.000658	30 (4)
	TC0100003241.mm.2	3.80269	4.40897	4.11314	4.69414	4.12106	4.38882	4.12946	4.14149	3.99687	4.57199	4.38111	4.18254	3.88192	4.19219	4.27325	4.59843				camptothecin		-1.897	0.00067	36 (6)
	TC0100003301.mm.2	6.9538	7.8736	11.1259	11.3059	6.15325	7.36376	11.3239	11.1947	6.40016	8.00179	10.9802	11.2711	6.82479	7.61078	11.0891	10.9112				CAMP		0.218	0.000924	47 (11)
	TC0100003304.mm.2	11.7158	12.3523	12.2303	12.5834	11.97	12.2516	12.711	12.5238	11.8005	12.1336	12.3599	12.652	11.8122	11.9893	12.3297	12.6275				REL	Inhibited	-2.383	0.000947	28 (5)
	TC0100003412.mm.2	6.75228	5.99028	5.7368	5.8614	6.23896	6.23685	6.22597	6.48848	6.80637	6.14188	5.93799	6.14442	6.58016	6.28069	5.89351	6.57654				ERK	Inhibited	-2.63	0.000947	46 (7)
	TC0100003591.mm.2	6.83052	10.5546	7.14003	5.82081	9.53414	10.3194	6.79705	3.13574	9.12856	10.9572	7.43599	4.49093	9.18846	9.70148	12.1227	4.12555				IL2	Inhibited	-2.553	0.000977	42 (10)
	TC0100003604.mm.2	4.58614	3.75303	4.11791	4.64274	4.57154	3.83048	4.63249	4.02947	4.47967	3.61072	4.7083	4.96229	4.14168	4.04882	4.73183	4.49917				chloroquine		-1.154	0.000989	52 (12)
	TC0100003657.mm.2	10.849	10.5517	11.0149	10.7936	11.1707	10.6374	10.9385	10.9691	10.7378	10.4676	10.6481	10.9808	10.7824	10.5539	10.9286	11.1368				quercetin		-0.447	0.00101
	TC0100003662.mm.2	9.37373	7.95224	8.71487	8.69154	8.79548	8.58075	8.57582	8.46923	8.6186	8.27167	8.91572	8.02735	8.6932	8.4913	8.69386	8.09634				U0126	Activated	2.397	0.00101	66 (13)
	TC0100003715.mm.2	8.9995	9.2921	10.4972	10.2531	8.87936	9.30463	10.4728	10.811	8.6196	9.62802	11.0423	10.7706	9.24909	9.39182	10.3799	11.2853				PSMD4			0.00105
	TC0100003725.mm.2	12.187	11.7886	11.7123	11.6558	12.6065	11.9451	11.5091	11.7945	12.3306	11.9766	11.8168	11.823	12.5489	12.3018	11.7995	12.1375				STAT5a/b	Inhibited	-2.236	0.00108
	TC0100003757.mm.2	6.28763	5.81946	5.8019	5.49645	6.18457	5.85197	5.63347	5.04951	6.09036	5.5416	6.06742	5.16335	5.99547	5.99965	5.46547	5.32099				SAMSN1	Inhibited	-2.236	0.00108
	TC0100003783.mm.2	4.21321	3.64553	4.75933	5.48184	4.05635	4.05948	5.46718	5.1642	4.01391	3.25401	5.22293	4.63363	4.07434	3.33282	5.42953	5.01979				beta-estradiol		-1.242	0.00121
	TC0100003883.mm.2	3.16327	3.54486	3.85014	3.84251	3.25034	3.72884	4.15282	4.08361	3.13632	3.6115	3.74024	3.78613	3.47904	3.30463	3.59845	4.26958				CpG oligonucleotide		-1.706	0.00122	31 (7)
	TC0100003889.mm.2	13.8347	14.7579	12.8246	11.8441	13.8038	14.2117	12.9343	11.6511	13.9844	14.4068	12.9864	11.6956	13.9682	14.2014	15.1047	11.4962				CpG ODN 1668	Inhibited	-2	0.00122	57 (12)
	TC0200000306.mm.2	4.04924	3.48911	3.71291	3.58167	3.72361	3.448	3.85132	3.29631	4.03294	3.43422	3.56645	3.39998	3.75202	3.66767	3.82165	3.71527				dexamethasone		0.926	0.00126	56 (10)
	TC0200000420.mm.2	13.3096	13.4198	13.4947	13.6448	13.3467	13.5249	13.8003	13.4336	13.1648	13.3868	13.6135	13.5346	13.1944	13.5072	13.4149	13.1076				TLR7	Inhibited	-2.411	0.00151	46 (11)
	TC0200000465.mm.2	4.14409	3.78441	3.7661	3.84597	4.08232	4.05543	3.86193	4.2759	4.21566	3.89277	4.34116	3.90407	4.18858	3.6113	3.47603	4.1614				Nr1h	Activated	2.449	0.00168	27 (5)
	TC0200000486.mm.2	13.0026	12.0288	8.26925	7.61515	12.8436	12.5669	8.76965	8.65157	12.5624	12.3251	8.85206	8.56017	12.7063	12.5565	10.5813	8.46001				ursodeoxycholic acid		-1.982	0.00191	27 (7)
	TC0200000510.mm.2	7.51176	7.31898	6.26886	6.45154	8.47877	7.51546	6.72576	6.75508	8.09588	7.11897	6.9395	6.47898	8.06691	7.7869	6.8175	6.75853				ULBP1			0.00194
	TC0200001047.mm.2	10.0598	10.05	12.5076	12.6148	8.65177	9.67778	12.1544	12.4079	8.77295	10.403	12.6363	12.3857	8.65256	9.7661	11.5047	12.3242				etanercept			0.00206
	TC0200001053.mm.2	7.68895	7.42488	7.24709	7.62765	7.80666	7.39532	7.89488	7.86254	7.74217	6.72955	7.48162	7.9047	7.72793	7.42466	7.58438	7.65276				PRKCQ			0.00206
	TC0200001158.mm.2	12.3716	12.946	9.69788	9.27289	12.5933	13.1677	10.3744	9.76482	12.4061	12.8418	9.76931	9.38654	12.2999	12.8609	10.8335	9.51823				RELA	Inhibited	-2.604	0.00224	51 (10)
	TC0200001164.mm.2	10.6461	10.2702	10.93	10.7906	10.9088	10.4223	10.8301	10.8126	10.7217	10.4811	10.1352	10.7098	10.4648	10.4902	10.4217	10.8181				ABCB4			0.00227
	TC0200001221.mm.2	3.8672	4.53905	4.97157	4.0923	4.0459	4.16128	4.71311	4.11277	3.84714	4.22232	4.36294	4.25985	3.8015	3.98392	5.01851	4.04831				FOS		-1.172	0.00236
	TC0200001245.mm.2	3.31198	2.83677	3.40295	3.54164	3.0721	3.09163	3.55512	2.93671	3.31617	2.73534	3.45121	3.27492	3.23264	3.01364	3.68168	3.36399				peptidoglycan	Inhibited	-2.236	0.00239	60 (14)
	TC0200001246.mm.2	3.65048	2.78518	4.04114	3.04826	3.53961	3.10716	3.81453	4.15895	3.5418	3.49899	3.24385	3.23891	3.35991	3.05121	3.33171	3.26812				lipoteichoic acid		-1.964	0.0024	58 (13)
	TC0200001256.mm.2	3.11658	2.71506	3.1355	2.89853	3.15125	2.77514	3.07915	3.46198	2.81472	2.87611	3.01605	2.97237	2.92254	2.62604	2.82581	2.66183				MAPK3			0.00298
	TC0200001261.mm.2	3.49338	5.01103	5.54484	4.73895	3.67831	4.42084	3.89423	3.67303	3.1782	3.87642	4.22933	4.95579	3.42842	4.18758	4.75068	3.56852				IL1A	Inhibited	-2.613	0.00301	54 (12)
	TC0200001289.mm.2	2.86757	3.16606	3.00842	3.9213	2.93118	3.93545	3.12226	3.21463	3.07186	3.55316	3.09268	3.4551	3.18167	3.56334	3.0823	3.09719				Ppp2c			0.00308
	TC0200001330.mm.2	2.35487	3.3647	2.81919	2.97514	2.61003	2.81254	3.4845	2.85932	2.50784	2.55955	2.79307	2.64964	2.52386	3.04711	2.87574	2.94293				FOSL1			0.00313	13 (2)
	TC0200001342.mm.2	3.12055	2.6015	3.36575	3.43723	3.29411	2.50171	2.73725	3.28405	3.09697	2.72979	3.3299	2.77146	2.76285	2.87281	2.72091	2.77262				cholecalciferol		-0.447	0.00337
	TC0200001359.mm.2	9.01787	8.74977	8.95536	9.57479	8.79604	8.78601	8.87549	9.54994	9.06006	8.65963	8.71388	9.29488	8.98642	8.63749	8.94961	9.1527				IL10		-0.078	0.00341	46 (11)
	TC0200001448.mm.2	9.30434	10.3054	9.905	10.1136	9.30226	9.61175	10.2658	9.85822	9.18651	10.3195	10.732	10.165	9.46401	9.9232	11.2444	9.3511				Ifn			0.00349
	TC0200001453.mm.2	3.58368	4.00924	3.6637	3.88787	3.78639	4.04901	4.03868	4.00419	3.23379	3.81015	3.9583	4.00368	3.76898	4.28435	3.98887	3.6347				cigarette smoke	Inhibited	-2.2	0.00366	15 (3)
	TC0200001513.mm.2	3.27303	3.77005	3.86934	3.07	3.3888	3.86585	3.45061	2.96378	3.63025	3.43173	3.47391	3.59382	3.32689	3.7692	3.45804	3.55672				SB203580	Activated	2.89	0.00374	58 (13)
	TC0200001535.mm.2	6.79798	6.35225	4.79047	4.40786	7.48813	6.79822	4.14782	4.15669	7.25544	6.22946	5.10226	4.3426	7.82001	7.0475	5.08073	4.53329				anandamide			0.00378
	TC0200001675.mm.2	9.4142	8.97697	8.22419	7.73015	9.44936	8.9583	7.87909	8.1309	9.58442	9.18457	8.36792	8.58362	9.37145	9.16948	8.43967	9.17514				LIPE			0.00402
	TC0200001935.mm.2	9.50604	9.76156	13.3392	13.1081	9.25116	9.34312	13.1003	13.52	9.2559	9.74627	13.0502	13.2439	9.00013	9.56164	12.9768	13.6669				reactive oxygen species	Inhibited	-2.219	0.00416	19 (3)
	TC0200002193.mm.2	3.30155	2.89664	2.84052	3.46837	3.10879	2.9995	2.98172	2.66759	3.55395	3.00274	2.97108	3.10899	3.48683	2.83381	2.84177	3.27609				MAP2K1/2			0.0042	14 (3)
	TC0200002196.mm.2	6.74652	6.42918	5.64759	5.74062	6.61468	6.34861	5.51133	5.74617	6.9399	6.448	5.79362	5.93767	6.94722	6.67349	5.75739	5.98563				prostaglandin E2		-1.305	0.0042	55 (12)
	TC0200002201.mm.2	3.12443	3.66657	3.47448	2.92615	3.2241	3.59633	3.07014	3.21975	2.92061	3.78804	4.41357	2.9002	3.19721	3.53817	3.03003	3.37633				MGEA5		-1	0.00424
	TC0200002215.mm.2	3.80705	3.93432	3.43181	5.31699	3.32737	4.10926	4.44164	3.71563	3.8318	4.01749	4.24744	4.22261	3.61008	4.22096	4.21126	3.26987				Ras			0.00431	48 (10)
	TC0200002266.mm.2	2.93082	3.05904	3.1009	3.27869	2.7183	3.08811	2.73031	3.10071	2.75854	3.17424	3.57918	2.49969	2.80723	2.89773	2.5517	2.9394				CARM1			0.00439	25 (5)
	TC0200002362.mm.2	14.97	15.1264	14.8774	14.828	14.8773	15.0382	14.866	14.9333	14.8367	15.2088	15.0152	15.0426	14.8898	14.9943	14.9718	14.4937				GNB1			0.00439
	TC0200002407.mm.2	14.1857	14.107	14.5648	14.5775	14.3413	13.7812	14.2753	14.2122	14.0615	13.889	14.257	14.408	14.0754	13.9346	14.51	14.3832				clobetasol propionate			0.00447
	TC0200002442.mm.2	5.90282	4.49835	6.27523	5.52651	5.14025	4.91394	5.45151	5.18446	4.94916	4.62874	5.01336	5.20267	5.47213	4.72362	5.53783	5.51715				DUSP14			0.00447
	TC0200002574.mm.2	7.07281	6.74847	6.71195	6.30093	6.69001	6.74487	6.4082	6.20951	6.95626	6.57679	6.41118	6.23035	6.87872	6.56418	6.62661	6.60052				Immunoglobulin		-0.443	0.0045	52 (10)
	TC0200002696.mm.2	8.67842	9.01084	9.33414	9.59797	8.45077	8.81777	9.66239	9.49896	8.80948	9.44025	8.97053	9.35496	8.56084	8.86998	9.61343	9.59863				PKD1		0.896	0.00455
	TC0200002814.mm.2	10.5967	11.043	10.9484	11.3704	10.548	10.5357	11.2933	10.9937	10.2683	10.7114	11.0859	11.0624	10.4392	11.0239	11.2436	10.8802				TRAF3IP2			0.00472
	TC0200002822.mm.2	9.87408	9.52317	9.7302	9.47889	10.0104	9.53177	9.70088	9.51544	9.90425	9.55323	9.98438	9.48522	9.98714	9.73279	9.72399	9.79629				IRF6			0.00506
	TC0200002833.mm.2	3.69169	4.43525	4.40895	4.5571	3.71951	4.50298	4.56717	4.51398	3.45999	4.3071	4.27478	4.53216	3.78571	3.95923	4.27797	4.71063				carrageenan			0.00506
	TC0200003187.mm.2	8.63946	8.73707	9.03488	8.53713	8.38448	8.66376	8.75144	8.72507	8.40724	8.72947	8.76559	8.69565	8.42297	8.66972	8.93286	8.8781				TBK1		-1.982	0.00525	26 (6)
	TC0200003205.mm.2	15.1288	14.7798	13.8717	13.8541	15.4584	15.1132	14.253	14.0755	15.4108	14.9684	14.0822	14.1188	15.2953	15.0008	14.1222	13.8939				maslinic acid			0.00525
	TC0200003262.mm.2	13.1108	12.7986	10.3309	10.0544	13.0915	12.741	10.6367	10.6161	12.7525	12.6937	9.96027	10.362	12.9661	12.6904	10.9785	10.3981				HIF3A			0.00526
	TC0200003278.mm.2	16.4714	15.4472	7.85973	7.39597	15.9565	15.8047	7.68472	7.22746	16.0541	15.5494	7.17356	6.85764	15.812	15.7715	9.88045	6.82606				KT5823			0.00526
	TC0200003304.mm.2	8.68942	8.23143	7.79648	8.94369	8.60999	8.39909	8.70325	7.99526	9.09039	8.26831	8.27528	8.60716	8.78074	8.71554	7.75575	8.40447				cyclomaltodextrin			0.00526
	TC0200003320.mm.2	9.57937	9.0191	7.82286	6.99268	11.1316	9.63937	6.62466	7.29465	10.523	9.37182	6.79601	7.33936	10.606	9.90425	6.8833	6.6473				MYC		-0.154	0.00533
	TC0200003354.mm.2	7.75206	6.40978	6.36713	7.08755	6.74374	6.38392	5.81777	5.59233	6.72622	6.4165	6.54179	5.72334	6.96096	6.57056	5.75758	5.69138				CFTR			0.00548	26 (5)
	TC0200003389.mm.2	3.96998	3.03839	3.70126	3.55262	3.88286	3.10754	4.0866	3.70491	3.44982	3.19725	3.24362	3.60523	3.29303	3.19922	4.25847	3.68064				tunicamycin	Inhibited	-2.2	0.0056
	TC0200003492.mm.2	10.9766	11.4563	10.8186	11.0129	10.9496	11.326	10.6712	10.4868	11.1712	11.3485	10.661	10.6911	11.0196	11.1348	10.8672	10.6216				tretinoin	Inhibited	-2.269	0.00568	32 (4)
	TC0200003601.mm.2	8.31839	8.17031	4.16292	4.89715	8.33301	7.9206	3.89145	3.83495	8.45727	8.04711	3.9072	4.19053	8.7409	8.30291	4.28878	3.79732				STAT3	Inhibited	-2.219	0.00605	49 (12)
	TC0200003662.mm.2	3.29966	3.74803	3.37735	3.86905	3.28137	3.93617	3.40772	3.81746	3.04204	3.99699	3.38933	3.46437	3.31165	3.96991	3.4958	2.98779				xanthine			0.0061
	TC0200003670.mm.2	8.12673	7.81377	7.34288	6.61734	8.8305	8.11279	6.80263	6.22717	8.97928	6.49185	6.11284	6.75237	9.34545	8.00295	6.55272	6.69466				AMG 827			0.0061
	TC0200003753.mm.2	6.68296	7.1504	8.4193	9.26364	5.82731	6.84154	9.29775	9.10452	5.95743	7.00287	8.26348	8.80133	6.25471	7.27619	8.10033	9.24289				PSMB10			0.0061	23 (5)
	TC0200003865.mm.2	11.8007	10.5537	7.90116	8.07581	11.6422	11.2746	8.75682	8.30038	11.3148	10.8199	7.57764	7.69094	11.1716	10.9028	7.94347	7.39694				NFKB1	Inhibited	-2.213	0.00636	53 (10)
	TC0200003915.mm.2	3.30256	2.82471	3.01707	3.11629	3.28238	2.7625	3.59163	3.23439	2.89994	3.05488	3.18105	3.02377	3.09505	2.78535	3.06341	2.90461				deferoxamine	Inhibited	-2.412	0.00699
	TC0200003917.mm.2	3.60448	3.96236	3.29897	3.69639	3.45062	4.08671	3.84708	4.27936	3.46594	4.27364	3.94306	3.7416	3.51815	3.70585	3.37596	3.41235				IL36G			0.007
	TC0200003929.mm.2	3.84487	2.81066	4.67142	3.98423	3.64409	3.38386	3.69229	3.46299	3.25916	3.1544	3.24891	3.10763	3.61231	2.8921	3.43347	3.43038				lysophosphatidic acid		-1.982	0.00728	13 (3)
	TC0200003969.mm.2	3.22107	4.02036	3.9862	3.23746	2.54059	3.74795	2.60078	3.94038	2.99913	3.10446	3.05485	2.69726	3.33058	3.9489	3.05376	3.27379				Sos			0.00767
	TC0200004046.mm.2	3.25722	4.07676	3.30762	3.02469	3.06027	3.7892	3.30998	3.44485	2.85926	4.28574	3.46112	4.3079	3.72088	3.6347	3.28436	3.10859				Mek			0.00767
	TC0200004177.mm.2	11.1037	10.93	10.7729	10.4087	11.1576	10.7629	10.4694	10.2994	10.9406	10.6072	10.1584	10.475	11.1744	10.9102	10.5073	10.5511				CEBPB		0	0.00791
	TC0200004329.mm.2	4.05211	4.49925	4.08525	4.75953	3.73203	4.39232	4.62427	4.64985	3.70189	4.72871	5.05548	4.15282	3.99989	4.0237	3.903	3.77366				NFE2L2	Inhibited	-2.725	0.00816
	TC0200004341.mm.2	2.61525	2.31962	2.21076	2.38699	2.95468	2.40744	2.468	2.67917	2.88703	2.4438	2.29516	2.98299	2.73123	2.30514	2.69653	3.26312				PAF1			0.00832
	TC0200004447.mm.2	5.70946	6.22704	6.44671	6.1557	5.61066	5.86575	6.3285	6.20144	5.75612	6.16909	5.76625	5.99916	5.75357	6.03824	6.11244	5.89982				PRR5			0.00849
	TC0200004530.mm.2	12.2363	11.8153	11.5597	11.2324	12.0738	12.0173	11.4572	11.4564	12.2633	11.9005	11.1529	11.3977	12.0148	11.9107	11.3522	11.6501				Plc beta			0.00849
	TC0200004598.mm.2	6.9962	5.86353	6.8514	7.28001	6.90252	6.02672	6.33534	6.44491	6.21919	5.24511	6.14131	6.17971	6.08433	5.99725	6.1189	6.06899				davunetide			0.00849
	TC0200004649.mm.2	9.79747	9.88846	9.91449	10.033	9.28308	9.77484	9.7764	10.0272	9.32174	9.86849	9.36828	9.74498	9.69107	9.99614	9.82544	9.83102				OVGP1			0.00849
	TC0200004789.mm.2	3.567	3.58016	3.26742	4.14914	3.37198	3.71298	3.80418	2.99106	3.2307	3.59388	3.67213	2.92641	3.10414	3.64257	3.58029	3.53858				Csl			0.00849
	TC0200004813.mm.2	6.94982	7.92202	7.33899	7.36715	7.28396	7.55337	6.94869	7.38971	7.744	7.76863	7.56476	6.72875	7.30353	7.83039	7.30957	6.82991				DEPDC1			0.00849
	TC0200004833.mm.2	7.9211	8.1962	9.05854	9.23524	7.54147	7.98045	8.86689	8.34826	7.39167	7.89817	8.43921	9.03632	7.67497	8.01662	8.57286	8.53957				CHCHD6			0.00849
	TC0200004906.mm.2	2.82209	2.95492	3.22294	2.8936	2.95261	3.30615	3.20297	3.64507	2.89799	3.2374	3.28962	2.91356	3.02739	3.1168	3.33041	3.23348				adrenoceptor			0.00849
	TC0200004926.mm.2	12.0352	11.2369	10.4693	9.92432	12.6344	11.829	10.0175	10.1557	12.05	11.5757	10.2761	9.82335	12.4087	12.0578	10.5153	9.42835				ACBD3			0.00849
	TC0200004943.mm.2	5.76394	5.89032	6.85607	6.91492	4.34247	5.88535	6.79669	6.58262	4.79644	5.77955	6.13517	6.07184	4.76007	5.75016	6.91794	6.05133				FGF6			0.00849
	TC0200004973.mm.2	14.4172	14.139	12.4565	12.0479	14.5825	14.0556	12.5915	12.1086	14.2824	14.0746	12.235	12.2994	14.3008	14.2862	12.6492	12.2097				MED7			0.00849
	TC0200004978.mm.2	4.31101	3.7666	4.18677	4.57378	4.66839	4.14631	4.7817	3.81228	4.81145	4.14266	4.48166	4.03461	4.24842	3.92615	4.27699	4.3057				miR-605-5p (miRNAs w/seed AAAUCCC)			0.00849
	TC0200005013.mm.2	11.5157	13.17	12.8454	12.269	12.5844	13.0516	12.8934	12.5447	12.2472	13.1296	12.4977	12.1384	12.3432	12.7676	14.0757	12.1818				CUBN			0.00849
	TC0200005023.mm.2	10.2968	9.66388	9.52275	8.69958	10.4005	9.86472	8.15338	8.42844	9.79908	9.70091	8.81268	8.50331	10.162	9.64539	8.42719	8.55851				STXBP2			0.00849
	TC0200005104.mm.2	3.85463	4.36329	3.73913	3.93988	3.96399	4.39188	4.33516	4.11574	3.92371	4.33564	3.99012	4.37998	4.24912	4.23539	3.95526	4.45085				cobimetinib			0.00849
	TC0200005108.mm.2	2.7366	2.78777	3.19685	3.05454	2.96859	2.52533	2.53523	3.00508	2.70506	2.53949	2.81056	2.50602	2.89024	2.44643	2.98678	2.50912				MED21			0.00849
	TC0200005114.mm.2	11.9118	11.2376	8.38375	8.68688	12.0975	11.6979	9.64162	9.49096	11.9896	11.4157	9.41248	9.882	11.7733	11.6312	9.11768	10.1836				PTPRH			0.00849
	TC0200005119.mm.2	2.9404	3.40201	3.36078	4.1659	3.00972	3.79536	3.60392	3.59571	3.60419	3.67254	4.68495	3.47945	3.31317	3.88274	3.642	3.42236				STXBP1			0.00849
	TC0200005295.mm.2	3.40536	3.83419	3.40905	3.37084	3.76089	3.78866	3.72934	3.46322	3.47676	4.02832	3.29581	3.68629	3.82755	4.16167	3.50431	3.68382				nardostachys chinensis extract			0.00849
	TC0200005399.mm.2	12.3695	11.9347	10.8766	10.8757	12.207	11.8879	10.8591	10.7722	12.3741	11.8517	11.2677	11.072	12.2932	12.3317	11.3683	10.8567				PRN694			0.00849
	TC0200005452.mm.2	4.71893	4.91766	4.79864	4.76885	4.38266	4.68952	4.82894	5.059	4.51145	4.73299	4.97753	4.92224	4.30974	5.02481	4.8353	5.0164				3,4-dideoxyglucosone-3-ene			0.00849
	TC0200005462.mm.2	3.15174	3.70415	3.60837	3.61243	3.14707	3.96173	4.36247	3.81143	3.26767	4.09288	4.13935	3.48307	3.56744	3.59289	3.754	4.32144				cicletanine			0.00849
	TC0200005479.mm.2	7.37358	8.43019	9.6948	9.77826	7.50354	8.14549	9.29178	9.70957	7.22546	7.99413	9.24106	8.95766	7.74265	7.58275	9.37708	9.0059				PD173955			0.00849
	TC0200005481.mm.2	13.0533	12.8631	13.3748	13.34	12.9366	12.7812	13.2054	13.189	13.0547	12.8842	13.3809	13.3928	13.1461	12.8872	13.2968	13.3713				N(1)-guanyl-1,7-diaminoheptane			0.00849
	TC0200005489.mm.2	12.2572	12.4256	12.7653	13.0625	12.0456	12.1364	13.1335	12.6593	12.1662	12.4253	12.9711	12.8232	12.0207	12.3953	12.905	12.9355				arachidonic acid			0.00878	15 (3)
	TC0300000078.mm.2	3.70324	4.20624	4.28442	4.18731	3.29676	3.90882	4.08049	4.08086	3.15121	4.16305	3.59412	4.12022	3.51776	3.89463	4.38245	4.21815				1,2-dithiol-3-thione	Inhibited	-2.426	0.0088	10 (2)
	TC0300000159.mm.2	13.5087	14.2098	15.9543	16.1969	13.7145	13.7727	16.1231	15.9523	13.8478	14.1634	16.1448	15.9476	13.7762	13.946	15.4111	16.12				3M-002			0.00896
	TC0300000161.mm.2	4.78695	5.6306	4.63553	4.34015	4.62077	4.99094	5.06377	4.88708	4.77563	5.30568	4.46699	4.51907	5.05045	5.70331	6.5961	4.38881				glutamyl-Se-methylselenocysteine			0.00896
	TC0300000202.mm.2	3.60879	3.79585	3.37787	3.53719	3.67035	3.74962	3.11885	3.54187	3.31152	3.92761	3.06265	3.69315	3.63987	3.76006	3.18566	2.94533				CD40		-1.812	0.0092	51 (11)
	TC0300000220.mm.2	2.49056	2.76149	4.20116	2.80213	2.59272	2.84429	3.18879	3.09459	2.65917	2.84135	3.05013	3.8839	2.6827	2.65237	2.59126	2.8386				bee venom			0.00943
	TC0300000273.mm.2	4.1922	3.46097	3.63119	3.74234	4.16467	3.49965	3.83229	3.89757	3.80801	3.83917	3.46364	3.82881	3.84999	3.80854	3.38247	3.97731				ssRNA40			0.01
	TC0300000312.mm.2	8.95948	8.50183	6.9222	6.89446	8.93338	8.68557	6.91718	7.29038	8.99769	8.67182	6.96107	7.33547	8.67589	8.55248	7.13389	6.72584				KLK5			0.01
	TC0300000655.mm.2	3.18416	3.59523	3.41792	3.02819	2.79998	3.68023	3.75619	3.58795	3.11489	3.45829	2.93919	3.08264	3.38175	3.40582	3.38986	2.90169				SHC1			0.0103
	TC0300000711.mm.2	5.03446	4.34447	7.2638	7.6319	5.03507	4.80383	6.95521	7.66186	5.07141	4.70516	7.26343	7.58581	4.97488	4.77199	5.4531	7.27251				IL5	Inhibited	-2.586	0.0103
	TC0300000811.mm.2	10.1274	9.10952	8.23603	5.58251	11.0593	9.83187	7.64691	4.79936	10.5646	9.01664	7.88375	5.74534	10.7958	9.97625	7.97286	5.47112				EIF2AK3			0.0105
	TC0300000852.mm.2	13.7027	14.6086	13.8997	13.509	13.8423	14.0783	13.9147	13.8218	13.6927	14.6391	14.8796	13.9723	13.6942	14.3762	14.3063	13.3095				ATP		-1.96	0.0108
	TC0300000878.mm.2	11.1878	10.8524	10.8154	10.6562	11.2782	10.9272	10.5684	10.9335	11.2536	10.6851	10.9971	10.5306	11.1395	11.0521	10.7582	10.6831				LY294002	Activated	3.105	0.011
	TC0300000899.mm.2	6.90389	6.81026	7.13701	7.82411	6.84307	6.55559	7.47467	6.93695	6.9658	6.31068	6.73508	6.80888	6.91259	6.76035	6.90758	6.80166				BIRC3			0.0111
	TC0300000949.mm.2	12.3403	12.7752	14.0567	14.1761	12.0294	12.501	14.4508	14.2854	11.9028	12.4146	13.8479	13.8208	11.503	12.186	13.9739	13.8849				EIF2S1			0.0111
	TC0300000973.mm.2	4.19489	4.84102	4.67642	4.19822	4.42964	4.62047	5.61789	3.7221	4.56184	4.9881	5.30163	4.15558	4.54668	4.67841	4.69089	4.3064				INSIG1	Activated	2	0.0112
	TC0300001094.mm.2	4.37228	4.19733	5.3084	4.8068	4.79374	4.47535	4.69186	5.17977	4.7511	4.41121	4.97409	4.88617	4.58464	4.02948	4.76293	5.13408				PI3K (complex)		-1.314	0.0113
	TC0300001102.mm.2	3.94461	3.53994	3.33125	3.73995	3.86714	3.18846	3.54428	4.12062	3.65354	3.31213	4.18969	3.62755	3.69834	3.19469	2.60843	3.86774				alefacept			0.0114
	TC0300001112.mm.2	3.99828	4.05922	3.89704	4.0646	3.76519	4.23968	4.01747	4.36529	3.71147	4.161	3.91566	3.95969	3.83235	3.99735	3.65565	3.70754				MAPK8		-1.981	0.0116
	TC0300001221.mm.2	5.20049	4.67234	4.69354	5.23728	4.87285	4.86567	4.65618	4.83717	4.978	4.69294	4.54907	4.72374	5.02059	4.8899	4.75524	5.39947				TRAF6			0.012
	TC0300001240.mm.2	6.3233	6.04016	6.58545	7.04244	6.06508	5.71319	6.74346	6.57757	6.45116	5.80449	6.61195	6.65622	6.01579	5.86744	7.10391	6.47688				CpG ODN 2006			0.012
	TC0300001255.mm.2	11.7486	11.6633	10.4537	10.4402	12.0434	11.5996	10.1421	10.5704	12.1304	11.8105	10.3967	10.4747	11.8093	11.6482	10.2343	10.4208				TRAIP			0.0123
	TC0300001378.mm.2	9.3098	9.02884	9.96891	10.1514	9.45772	8.92086	9.9175	9.99343	9.31179	9.18676	9.8135	10.2063	9.56068	9.37162	9.33547	9.57548				F10			0.0123
	TC0300001447.mm.2	12.3973	13.0174	5.19296	5.99026	12.0989	12.6001	6.01725	5.22023	12.4677	12.6749	5.69792	4.7254	12.3498	12.4777	10.3869	5.43479				P2RX7			0.0123
	TC0300001484.mm.2	8.97914	8.645	8.14049	8.09415	8.77432	8.49521	8.35148	8.3004	8.84535	8.41576	8.56346	7.9996	8.92664	8.73603	8.45447	8.69721				PTGER2		-1	0.0124
	TC0300001490.mm.2	3.31095	3.40924	2.95291	3.42026	3.31077	3.59217	3.44973	3.2861	3.54113	3.9153	3.19129	2.92902	3.17451	3.81272	3.47845	2.84607				NFKBIA		-1.185	0.0124
	TC0300001528.mm.2	13.8463	13.6533	13.449	13.6768	13.7863	13.7301	13.6681	13.6772	13.9387	13.4185	13.3774	13.5337	13.8398	13.6113	13.4975	13.6842				MSC			0.0126
	TC0300001554.mm.2	4.10957	4.58107	5.90138	6.64235	4.15141	4.85248	6.03674	6.2093	4.38638	4.57709	6.43773	6.88629	4.1468	5.02139	6.56653	6.8512				epigallocatechin-gallate		0.092	0.0126
	TC0300001581.mm.2	10.7314	10.4971	10.5498	10.6043	10.5946	10.3889	10.5252	10.5078	10.6374	10.3677	10.6731	10.4319	10.7935	10.4643	10.2098	10.6383				norepinephrine	Inhibited	-2.186	0.0131
	TC0300001601.mm.2	6.97196	6.50648	6.77026	6.13836	6.83606	6.47015	6.74125	7.20903	7.21097	6.59342	6.51514	6.50877	6.92067	6.76843	6.31093	6.36196				IL36B			0.0135
	TC0300001616.mm.2	5.03939	5.76088	6.63387	6.80849	5.11432	5.8576	6.78137	6.74732	5.38959	6.23208	6.92243	6.46521	5.79758	5.75292	6.90447	6.94232				SOCS6			0.0135
	TC0300001673.mm.2	3.0706	3.50937	3.23975	3.14292	3.54199	3.73491	3.56162	2.9824	2.87195	3.65123	3.66409	3.42881	3.17266	3.97817	3.80426	3.08122				CFLAR			0.0135
	TC0300001698.mm.2	2.96617	3.00663	2.92137	3.04453	3.08945	2.74975	2.55563	3.87677	3.15758	2.73247	2.6809	3.38255	3.4044	2.60689	2.8454	3.30469				APOE			0.0142
	TC0300001850.mm.2	16.4677	16.184	15.9525	16.2616	16.4094	16.2104	16.3381	16.164	16.5776	16.1515	16.4044	16.251	16.4367	16.4269	16.0635	16.3031				selenomethylselenocysteine			0.0148
	TC0300001869.mm.2	4.68341	5.08428	6.47109	6.07668	3.95949	5.14485	6.85074	6.02904	4.58474	4.85329	5.83613	6.26595	4.9111	5.4941	5.35339	7.20557				infliximab			0.0151
	TC0300002051.mm.2	7.02861	8.08857	5.49458	5.81185	5.93679	7.14039	6.20671	5.88776	6.67291	7.31504	6.26987	6.40831	6.5872	7.21911	7.86906	6.72501				Fcer1			0.0151
	TC0300002053.mm.2	4.7286	6.61894	9.72059	10.4922	4.51874	5.58499	10.151	10.4549	4.37418	6.09405	9.99867	10.145	4.12071	5.46306	9.52859	10.0392				TNFRSF8			0.0151
	TC0300002127.mm.2	12.9802	12.1599	11.6834	11.6646	12.6231	12.4108	11.449	11.4746	12.7883	12.0252	11.4792	11.5662	12.7788	12.4333	11.5607	11.7492				SRC	Inhibited	-2	0.0153
	TC0300002199.mm.2	9.93239	10.5743	11.066	10.6225	10.0539	10.1778	10.8341	10.6531	10.1811	10.711	10.9732	10.718	10.3718	10.5395	10.624	10.4744				Igm			0.0158
	TC0300002219.mm.2	3.74356	4.01052	4.11713	4.31871	3.47279	3.94865	4.09367	3.92514	3.97306	4.05483	4.29051	4.73852	3.55405	3.89439	4.12312	4.16812				hyaluronic acid			0.0158
	TC0300002277.mm.2	10.9383	11.4663	9.09666	9.30858	10.9133	11.041	8.66495	8.71309	10.8406	11.3208	8.79972	8.91683	11.0088	11.5213	9.445	8.90409				ionomycin		-1.98	0.0158
	TC0300002373.mm.2	10.4412	10.3943	9.92317	9.71498	10.7502	10.2388	9.89726	9.96838	10.5817	9.85398	9.98035	9.71203	10.5933	9.97062	9.73709	10.0072				FGF9			0.0161
	TC0300002376.mm.2	4.82962	6.46139	7.23385	6.07554	4.81837	5.63328	8.10401	4.48961	5.1441	5.68835	8.08014	4.48091	5.381	5.64049	6.75667	4.21818				STK11		-1.342	0.0162
	TC0300002419.mm.2	3.2143	2.98889	2.98068	2.81385	3.27124	2.83254	3.20789	2.91854	3.12758	3.04798	2.8851	4.01211	3.61233	2.9111	2.80403	3.10427				HOXA9			0.0166
	TC0300002424.mm.2	2.67001	3.07542	2.57642	2.92202	2.27725	2.80679	2.77882	2.64568	2.6384	3.52472	2.79949	2.78149	2.57989	2.94244	2.5668	3.37991				TET2	Inhibited	-2	0.0167
	TC0300002506.mm.2	9.48768	11.8596	13.0309	12.5663	9.68735	11.3809	12.72	12.4837	9.52369	12.0689	13.1687	12.3345	9.83127	11.128	14.3937	12.1141				cyanovirin-N			0.0169
	TC0300002542.mm.2	5.35289	5.62456	5.52305	4.32465	4.9899	6.0101	2.73183	6.29891	4.57654	8.11515	6.58127	5.0749	5.03325	7.3158	5.48985	6.74897				Cry-Period			0.0169
	TC0300002565.mm.2	4.15391	3.34242	3.49675	3.23351	3.78317	3.7242	2.96272	4.02619	4.11512	3.55118	3.19979	3.48729	3.71784	3.58868	3.91052	3.51309				2,4,5-trichlorophenoxyacetic acid			0.0169
	TC0300002876.mm.2	9.23392	9.22203	9.31237	10.005	8.89999	9.29195	10.0721	9.92783	8.9359	9.2602	9.88236	9.5977	9.07967	9.31227	10.3947	10.0998				sPla2			0.0169
	TC0300002887.mm.2	3.78896	4.18119	3.80875	3.81936	3.90087	4.50692	4.55592	4.16921	4.14793	4.75875	4.72149	3.74734	3.6094	4.24853	3.91432	3.20351				FBXO3			0.0169
	TC0300002906.mm.2	8.55753	8.58955	8.24423	8.52039	8.30233	8.4927	8.57075	8.42826	8.33291	8.67677	9.04099	8.60767	8.36072	8.61671	8.6825	8.47817				CNPY3			0.0169
	TC0300002938.mm.2	9.45256	9.80137	8.98546	8.62438	9.31077	9.77766	8.97144	8.94222	9.3328	9.81703	9.01628	8.70596	9.36079	9.5282	9.22645	8.46245				ASH1L			0.0169
	TC0300002994.mm.2	14.6032	13.7742	12.5685	12.216	14.0349	13.8237	12.3032	12.3634	14.0873	13.6921	12.5238	12.4368	13.9394	13.8088	13.2549	12.6945				HSD17B14			0.0169
	TC0300003013.mm.2	9.34124	9.95467	10.757	10.9073	9.58774	9.80176	10.8923	11.0216	9.08474	9.79723	10.9132	10.9301	9.52951	9.91708	11.0807	10.3744				VANGL2			0.0169
	TC0300003213.mm.2	6.62678	6.02958	5.51691	5.15414	6.12132	5.52071	5.73022	5.55195	6.18755	5.22227	5.56812	5.7	5.97058	5.86948	5.68122	5.16462				carbimazole			0.0169
	TC0300003248.mm.2	10.8614	10.7687	10.8284	10.455	10.7809	10.7919	10.6286	10.885	10.9404	10.6618	10.3895	10.404	10.8032	10.6699	10.3296	10.4153				MLXIP			0.0169
	TC0400000090.mm.2	11.5653	11.5795	11.9113	11.6761	11.6047	11.6464	11.9295	11.8523	11.5384	11.7559	11.7464	11.915	11.4872	11.7951	11.5891	11.4052				ZNF224			0.0169
	TC0400000140.mm.2	8.71841	7.99297	7.94146	8.00871	8.3768	8.04136	8.02452	8.1647	8.40375	8.22662	7.94699	7.907	8.41127	8.33378	8.01865	7.93285				PLA2G2F			0.0169
	TC0400000439.mm.2	12.8961	13.1318	13.2815	13.1244	12.8809	13.0785	13.3638	13.5303	12.7371	13.1044	13.1278	13.5311	12.9533	13.0788	13.3644	13.3377				GNAT1			0.0169
	TC0400000585.mm.2	5.34786	4.84397	4.08227	4.10863	5.51574	4.16575	4.65645	3.86986	5.28189	4.00066	4.27755	4.22964	4.72258	4.3846	4.25811	4.35673				PBK			0.0169
	TC0400000659.mm.2	7.06316	8.0464	8.55392	8.71675	7.07918	7.19918	8.61865	8.41558	7.13611	7.52375	8.51924	8.56644	7.34862	7.78541	8.51484	8.38575				CALM1 (includes others)			0.0169
	TC0400000946.mm.2	3.14311	3.99758	3.30764	3.35979	3.13462	3.63166	3.17546	3.61827	3.21713	3.6755	4.07705	3.56778	3.10618	3.28559	3.40598	3.22501				KIR2DS4 (includes others)			0.0169
	TC0400001047.mm.2	13.4454	12.8561	8.84346	8.69355	13.9612	13.4735	9.20302	8.88327	14.0972	12.9032	8.83969	8.57506	13.9528	13.4888	10.1527	8.57746				STAG2			0.0169
	TC0400001274.mm.2	10.1213	9.99659	9.40131	8.9051	10.1328	10.0191	9.45303	9.73455	10.2034	10.0413	9.14448	9.40394	10.239	10.1387	9.45848	9.32206				FGF5			0.0169
	TC0400001313.mm.2	2.71282	4.25286	3.60348	3.66056	2.89578	3.6879	2.80378	3.2631	2.8533	4.58137	2.8613	3.61049	3.81677	3.47365	3.53183	3.70988				17beta-estradiol dendrimer conjugate			0.0169
	TC0400001316.mm.2	4.65144	4.85459	4.30463	4.5229	4.41606	4.61135	4.7157	4.72508	4.33823	4.77427	5.05259	4.20114	4.42759	5.12778	4.6631	4.45585				DGKA			0.0169
	TC0400001319.mm.2	2.97978	3.46008	3.17054	3.21703	3.27594	3.3639	2.80471	2.96604	2.89315	3.82517	3.20674	3.25157	2.65933	3.22299	3.33087	3.28656				FAM103A1			0.0169
	TC0400001333.mm.2	2.63082	2.28268	2.89448	2.56665	2.55373	2.42925	2.46529	2.7862	2.65946	2.48396	2.9909	2.9914	2.75244	2.54936	2.67628	2.28689				CLEC2D			0.0169
	TC0400001392.mm.2	2.96256	3.36725	3.45597	3.07428	3.08196	3.22841	3.46803	3.36383	3.17103	3.188	2.74542	3.56604	3.14832	3.40814	3.32771	3.21629				soman			0.0169
	TC0400001467.mm.2	4.98914	5.13517	4.95941	4.88379	4.62251	4.86833	4.89983	4.89267	4.6107	5.08868	4.91958	4.64691	4.76071	5.08218	4.85942	4.60242				phenylhydrazine			0.0169
	TC0400001525.mm.2	8.70669	7.67022	4.65084	5.83564	8.1477	7.86719	5.48993	5.51561	8.31514	7.02998	5.81051	5.34116	7.58183	7.13049	5.99952	5.89902				trehalose dimycolate			0.0169
	TC0400001555.mm.2	13.9154	15.1136	15.736	15.3043	14.6724	14.9465	15.6726	15.2162	14.4979	15.0909	15.9419	15.2069	14.4906	14.9848	16.3865	15.0864				bucladesine		-1.103	0.0169
	TC0400001606.mm.2	4.26925	3.72598	3.70521	4.28832	3.98672	3.6011	4.29245	3.97302	4.03129	3.80349	4.65587	3.86983	3.98255	3.85428	3.63335	3.98764				S100A8		-1	0.0169
	TC0400001627.mm.2	2.80437	2.76717	3.08831	2.84931	2.8919	2.65876	2.74527	2.82788	2.9958	2.48265	2.74436	2.67713	2.79744	2.63908	3.00215	3.18436				HTT			0.0175
	TC0400001651.mm.2	7.19362	7.27072	6.97305	6.15127	7.34242	7.46459	6.82387	7.15213	6.79803	7.7033	6.87125	5.85454	6.675	7.52818	6.17614	6.06311				Ikb			0.0175
	TC0400001734.mm.2	4.08182	4.06844	4.73918	4.51613	3.91816	4.48883	3.8604	4.22105	3.71022	4.61292	4.67085	3.86933	4.00784	4.41094	4.09251	4.78009				CD40LG	Inhibited	-2.391	0.0178
	TC0400001829.mm.2	2.99608	3.32186	2.883	2.63296	3.13759	3.35079	2.8387	2.71044	3.01149	3.74279	2.73919	2.96117	2.85019	3.40034	2.93773	3.47727				tributyrin			0.0179
	TC0400001856.mm.2	12.5702	13.0545	15.8575	15.8236	12.4515	12.7434	15.9819	15.8756	12.5244	13.0377	15.8004	15.6683	12.7471	13.0154	15.2518	16.0773				12-(3-adamantan-1-yl-ureido) dodecanoic acid			0.0179
	TC0400001904.mm.2	4.8071	5.53704	4.41354	5.16806	4.42589	4.6967	4.67236	4.18168	4.67961	5.59467	4.8427	4.87027	4.71814	5.34393	4.85588	5.03776				C5		-0.713	0.0182
	TC0400001950.mm.2	8.02661	7.74801	8.07414	8.08948	8.24808	8.13133	8.07078	8.24676	8.22739	7.62122	7.52989	8.13557	8.13066	7.76633	8.0567	7.6372				E. coli lipopolysaccharide			0.0186
	TC0400001969.mm.2	9.13295	9.77624	11.2662	11.5362	8.83755	9.39038	11.3393	11.235	9.07189	9.44068	11.0637	11.1107	8.96703	9.54071	10.5591	11.2231				Raf			0.0186
	TC0400002018.mm.2	2.77392	3.2462	3.42624	2.59969	2.9939	3.24607	2.93749	3.54592	2.88752	3.00788	3.2654	2.72154	2.77546	3.03935	3.34456	2.6974				mir-29			0.0186
	TC0400002248.mm.2	10.549	9.467	7.68611	8.07572	11.0359	10.0188	7.77727	7.11086	11.3167	9.8101	7.35068	7.98478	10.9609	10.4192	7.71622	7.73025				PLAU			0.0186
	TC0400002251.mm.2	10.5207	9.74857	9.50125	9.41734	10.3767	9.83898	9.1524	9.27125	10.1577	9.86654	9.63313	9.03134	10.6158	10.3532	9.26932	9.26607				MAP3K14			0.0186
	TC0400002266.mm.2	2.18248	2.90177	3.38455	2.02184	2.37758	2.96848	2.26936	2.72398	2.05115	2.83851	2.78764	2.50337	2.09885	2.55265	2.6466	2.32597				IL4		-0.861	0.019
	TC0400002465.mm.2	13.3186	12.6927	12.2717	12.0957	12.8612	12.7645	12.5155	12.2294	13.0691	12.703	12.4587	12.5186	13.012	12.9162	12.8541	12.4972				AKT1		-1.718	0.0191
	TC0400002470.mm.2	4.48963	4.14476	4.25655	4.32425	4.68512	4.42553	3.84683	4.08808	4.41833	4.16027	3.94069	3.68641	4.62221	4.34213	4.10986	3.43139				ATP-gamma-S			0.0194
	TC0400002471.mm.2	10.6944	9.62808	10.4556	10.0837	9.86631	9.49667	10.1132	10.2906	10.2048	9.38613	9.94024	10.1608	10.1014	9.9857	9.89105	9.99019				PTPN11			0.0194
	TC0400002505.mm.2	3.05563	3.16478	3.5421	3.33399	2.91386	3.52354	2.57304	3.21229	2.63536	3.16326	2.97988	3.06522	2.92959	3.44123	3.10871	3.24693				SOCS1		1.982	0.0198
	TC0400002515.mm.2	5.29274	5.5409	5.82734	5.7023	4.84332	5.15108	5.94491	5.8315	5.00381	5.58565	4.92935	4.51535	4.88126	5.52824	5.50753	5.62861				CTLA4			0.0201
	TC0400002668.mm.2	6.50934	7.51648	6.13685	6.32017	6.35475	6.92917	6.87829	6.30975	5.74086	6.99085	6.61753	6.25093	6.46582	7.12555	7.27007	4.75414				GAS6			0.0204
	TC0400002808.mm.2	12.061	11.4704	4.62976	5.67063	11.785	11.2465	4.86393	4.94495	12.2186	11.4851	4.44721	4.40597	11.7088	11.7946	6.67522	4.80143				linoleic acid			0.0209
	TC0400002980.mm.2	13.3471	15.2994	16.2164	15.3973	14.0405	14.8014	15.8171	15.1865	14.379	15.1738	15.6898	15.29	14.5813	15.1097	15.7352	15.6148				NFKB2			0.0217
	TC0400003000.mm.2	7.20888	8.59663	12.1416	12.0729	6.43094	7.60108	12.3312	12.0396	6.93864	8.34057	12.2472	12.0818	6.82408	7.02658	12.2998	11.2584				hemozoin			0.0219
	TC0400003251.mm.2	4.1262	3.60678	3.41042	4.04443	3.72152	3.6312	3.80082	4.06503	4.24945	3.82744	2.84829	3.92962	3.94626	3.37044	3.31316	3.46557				KRAS		-1	0.0222
	TC0400003260.mm.2	13.8819	14.1382	14.2682	14.2219	13.8449	14.051	14.2287	14.4068	13.9157	14.432	14.1735	14.2321	13.91	14.0827	14.2348	14.2751				mir-21		1.633	0.0223
	TC0400003309.mm.2	8.94296	9.19195	8.98021	8.8669	8.81728	8.97151	9.33824	9.47349	8.65336	9.1249	9.254	9.11845	8.74327	8.94408	8.84265	9.55869				sulindac sulfide			0.0226
	TC0400003349.mm.2	8.06503	8.22513	8.66729	8.74329	7.0743	7.73314	8.47596	8.63146	7.35267	8.63845	8.65596	8.62272	7.26498	8.12947	8.42165	8.6363				F2		-1.751	0.0231
	TC0400003351.mm.2	8.74752	8.63061	8.20642	8.56585	9.05195	8.5208	8.73851	8.65181	8.97274	8.62257	8.30589	8.07572	8.81718	8.68717	8.42081	8.33078				enterotoxin B			0.0234
	TC0400003406.mm.2	4.57302	4.74312	5.01468	4.94634	4.46181	5.36841	4.51504	4.83293	4.51891	5.26537	4.69661	5.07566	4.90792	5.35566	4.68014	4.53064				TRADD			0.0234
	TC0400003433.mm.2	3.63153	4.06651	4.00123	3.74487	3.81772	3.70838	3.57472	4.13983	3.74275	4.17821	4.14285	3.59238	3.36496	4.4624	3.52196	4.32379				WAS			0.0234
	TC0400003448.mm.2	10.7073	11.4542	12.7507	12.5579	10.8262	11.2163	13.0429	12.7181	10.9096	11.2177	12.948	12.8857	10.867	11.2471	12.5818	13.0939				crocidolite asbestos			0.0234
	TC0400003489.mm.2	10.3038	10.7281	10.2826	10.2926	10.2414	10.2644	10.0797	10.5607	10.2549	10.5377	10.5699	10.7251	10.1677	10.615	10.7985	10.4247				phorbol 12,13-didecanoate			0.0234
	TC0400003522.mm.2	13.7502	12.9881	9.52575	9.62483	14.1648	13.7239	9.75822	9.55969	14.1206	13.3332	9.56699	9.43215	14.0428	13.5293	10.9411	9.71828				testosterone		-0.816	0.0236
	TC0400003675.mm.2	13.6998	13.9788	13.9043	13.9898	13.1317	13.6569	13.943	14.0188	13.3966	13.8668	14.1217	14.2098	13.2152	13.8824	14.5205	13.9516				mir-223		0	0.0238
	TC0400003681.mm.2	8.24416	10.0287	10.2172	10.0444	8.84764	9.54866	10.7806	10.2922	8.29207	9.79172	10.4086	10.2469	8.58162	9.65993	11.3096	10.0335				FOXO3			0.0239
	TC0400003708.mm.2	15.3386	15.0301	13.5628	13.4724	15.3676	15.0506	13.3519	13.53	15.305	14.9217	13.418	13.288	15.3727	15.3813	13.7405	13.2759				IL17C			0.025
	TC0400003731.mm.2	2.66608	2.29099	2.32769	2.88011	2.46243	2.36617	2.40981	2.24224	2.51382	2.26345	2.81115	2.59476	2.60324	2.48799	2.50246	2.65864				ALOX15			0.025
	TC0400003803.mm.2	17.3046	17.3269	17.5326	17.5225	17.2318	17.4108	17.5312	17.4144	17.1454	17.3194	17.713	17.5395	17.2563	17.4263	17.4283	17.7104				miR-1-3p (and other miRNAs w/seed GGAAUGU)	Activated	2.232	0.0251
	TC0400003883.mm.2	3.16144	2.78627	2.89173	3.13143	3.04388	2.9276	3.15187	2.77743	3.08344	3.06904	3.1574	2.71283	3.09883	2.85543	2.83705	2.55025				trapidil			0.0253
	TC0400003936.mm.2	2.52404	3.20258	2.75203	2.92846	2.92486	3.44566	2.65015	2.9035	2.27131	3.45936	2.86626	2.42818	2.6439	2.89936	2.6307	2.30951				CD300LF			0.0253
	TC0400004055.mm.2	9.91935	10.1837	11.1547	10.8645	9.52355	10.0856	11.2245	11.2708	9.79457	9.84311	11.0918	11.3932	9.35278	9.97531	11.5803	11.2173				CK1			0.0253
	TC0400004074.mm.2	6.00306	6.73735	6.40517	6.68166	5.71113	6.53234	7.22397	6.72817	5.55975	6.17428	6.62845	7.07196	6.15788	6.09486	6.48027	6.46353				natriuretic peptide derivative			0.0253
	TC0400004145.mm.2	7.78887	8.24021	8.2653	7.82669	7.70817	7.99385	8.15053	8.1798	7.69278	8.45337	8.10725	7.97334	7.58737	7.78178	7.66108	7.63086				CADPS			0.0253
	TC0400004203.mm.2	7.13837	7.53183	7.12207	7.43041	7.18541	7.41975	6.93761	6.45571	6.58352	7.36726	7.0792	7.03512	6.91675	7.23601	6.65138	7.43445				SPON2			0.0253
	TC0400004209.mm.2	3.50765	4.14371	4.10775	4.31548	3.13749	3.59939	3.88791	4.88705	3.60331	4.13012	3.84313	3.84496	3.84152	4.34575	3.6035	3.23598				PRR7			0.0253
	TC0400004218.mm.2	4.16373	4.20059	4.30857	4.93636	4.81645	4.35025	4.9963	4.97995	4.79892	4.01869	5.05448	4.40314	4.9253	4.03745	4.28362	4.07497				HERC2			0.0253
	TC0400004222.mm.2	7.55734	7.08482	6.77578	7.17071	7.25428	6.95976	7.00743	6.86243	7.13506	6.82937	6.28977	6.31767	7.2415	7.13351	6.46232	6.66202				PNU282987			0.0253
	TC0500000052.mm.2	10.3454	9.95565	10.2288	10.2489	10.4621	10.105	9.74479	9.99416	10.3623	9.95727	9.81785	10.3305	10.6056	10.1932	9.46349	10.0732				navitoclax			0.0253
	TC0500000171.mm.2	5.45923	6.58974	6.53215	6.3386	5.95125	6.67701	6.12769	6.3592	5.57884	6.68955	6.38819	6.68307	5.85728	6.61214	7.49765	6.59031				PSMC3			0.0253
	TC0500000466.mm.2	9.84048	11.4274	5.2415	4.52774	9.82657	10.674	5.35619	4.27462	9.68403	10.264	5.57164	4.63977	9.00193	10.22	7.9931	4.7883				DTNB			0.0253
	TC0500000843.mm.2	7.93841	9.38113	8.00113	7.00803	8.65593	9.43565	7.87342	7.41071	9.12328	10.6066	7.68745	8.85328	9.08979	10.1095	7.89459	7.64338				SIT1			0.0253
	TC0500000888.mm.2	13.0219	12.1913	10.726	10.5881	12.9	12.4753	10.4614	10.3508	12.9217	12.4579	10.7556	10.6141	12.6952	12.6595	10.9312	10.2552				CLCN3			0.0253
	TC0500000981.mm.2	10.1765	10.239	10.6305	10.815	10.0316	10.2542	10.433	10.4904	10.0706	10.2766	10.6742	10.3152	10.1136	10.1723	9.96699	10.3206				RPS14			0.0253
	TC0500000987.mm.2	4.93249	5.73221	4.74432	5.45062	4.70436	5.6844	6.11947	4.9363	4.93331	6.09967	5.8793	5.32013	5.20627	5.13304	5.42547	5.44172				CD151			0.0253
	TC0500001112.mm.2	12.3556	12.8268	13.2129	13.4525	12.5823	12.8468	13.4103	13.0723	12.6141	12.931	13.221	13.0521	12.3778	12.7013	13.2904	12.4402				RAD50			0.0253
	TC0500001136.mm.2	10.1065	10.4247	11.012	10.552	10.1025	10.5662	11.4252	10.8268	10.181	10.2352	10.9208	10.7492	10.2286	10.571	11.7764	11.2372				POU3F4			0.0253
	TC0500001153.mm.2	6.18427	5.37034	8.42555	7.63926	6.36452	5.68236	7.65036	8.8893	5.9602	5.9425	8.05604	8.51347	6.41674	6.04747	7.00058	7.68081				Defb2			0.0253
	TC0500001178.mm.2	3.64174	3.48131	3.59008	3.46808	3.84794	3.58491	3.33114	3.59115	3.88392	3.26813	3.27689	3.32562	3.70376	3.69043	3.50069	3.41253				GNG2			0.0253
	TC0500001202.mm.2	4.82424	4.61871	5.45919	4.28439	5.22403	4.57468	4.27978	4.78471	4.79233	3.97761	4.18083	4.72872	4.76759	4.46065	4.49206	3.97688				ACS84			0.0253
	TC0500001238.mm.2	3.42517	3.67551	2.98731	3.76425	3.47845	3.72446	3.32477	3.86542	3.35087	4.26482	4.09463	3.60487	3.21563	3.77326	3.50265	2.99941				YWHAE			0.0253
	TC0500001261.mm.2	3.29314	3.69536	3.35728	4.24989	3.51122	3.47563	3.67926	3.94855	3.53744	3.93489	3.02462	3.64695	3.33068	3.79114	3.44073	3.43066				ERO1A			0.0253
	TC0500001455.mm.2	4.36199	4.2444	4.58617	4.63924	4.0952	4.50769	4.30795	3.90635	4.16888	4.55079	4.37562	4.09455	4.12395	4.60424	4.33771	4.4492				CD226			0.0253
	TC0500001526.mm.2	12.1927	11.8792	11.146	10.9761	12.6498	11.9473	10.9512	10.7087	12.6599	11.9912	10.9115	10.9527	12.5705	12.2783	10.8119	10.5517				GADD45GIP1			0.0253
	TC0500001546.mm.2	6.53638	6.70259	7.89222	8.23287	6.11636	6.91269	7.79873	8.14527	5.57284	7.01757	7.76512	8.46866	6.30166	6.65695	7.62885	7.71665				nordihydrocapsiate			0.0253
	TC0500001577.mm.2	7.91129	7.60718	7.0641	7.39158	7.67512	7.53963	7.17635	7.14882	7.97861	7.59064	7.27701	7.19607	8.33654	7.69304	7.49719	7.35627				amifostine			0.0253
	TC0500001594.mm.2	9.39077	8.97218	7.14014	7.34881	9.89453	9.27159	7.46453	7.4451	9.93027	9.18169	7.49964	7.11049	9.97999	9.59183	7.30847	7.07195				fosbretabulin			0.0253
	TC0500001672.mm.2	3.18711	3.32637	3.37089	3.60838	3.45877	3.15164	3.59757	3.30238	3.63972	3.17175	3.778	3.19997	3.53961	3.00834	3.07947	3.32501				manganese chloride			0.0253
	TC0500001762.mm.2	3.60117	3.96229	3.69822	4.69429	3.28713	4.02289	4.13299	3.87448	3.56262	3.86217	3.30616	3.75213	3.24995	3.48724	3.6039	4.30592				tretinoin tocoferil			0.0253
	TC0500001887.mm.2	13.5604	13.6293	13.2369	13.5834	13.4314	13.5569	13.5946	13.7506	13.3412	13.5654	13.9096	13.5039	13.4885	13.652	13.4869	13.8766				ezatiostat			0.0253
	TC0500002118.mm.2	3.47445	3.16302	3.00906	3.4398	3.37457	3.11516	3.41476	3.48319	3.17127	3.05482	3.08657	3.47707	3.4363	2.83564	3.36379	3.31139				forskolin		-1.891	0.0254
	TC0500002136.mm.2	5.8335	5.27227	5.34421	5.58588	6.55551	5.7156	5.81522	5.7748	5.91014	5.36028	5.42978	5.68978	6.0191	5.29496	5.66415	6.38589				CARD9			0.0267
	TC0500002253.mm.2	9.15306	8.67622	8.01096	7.7064	8.95974	8.44838	7.47307	7.73615	8.88018	8.73311	7.93877	7.66389	9.34623	8.58645	8.30708	8.01396				IL17RA			0.0267
	TC0500002272.mm.2	2.92322	2.96707	3.03492	3.077	2.82364	3.22548	2.62106	2.61645	2.7435	3.06893	3.3154	3.37371	2.97519	3.19112	3.17132	3.27879				EDN1		-1.504	0.0271
	TC0500002480.mm.2	13.3544	12.9272	7.98773	8.26185	13.1866	12.9578	8.16863	8.51132	13.198	12.8971	8.15004	7.78296	13.1253	13.171	8.61076	7.90648				CpG ODN 1826			0.0278
	TC0500002615.mm.2	13.2309	12.5317	12.4912	12.4474	13.202	12.8436	12.5288	12.2917	13.1036	12.7067	12.2036	12.2178	13.0852	12.9147	12.3958	12.1219				TYK2			0.0284
	TC0500002722.mm.2	8.90548	9.82361	8.57814	8.17645	9.44127	9.41764	8.59635	8.4426	8.96901	9.6309	8.32453	8.24629	9.17185	9.76076	9.0501	8.25875				linsidomine			0.0284
	TC0500002745.mm.2	13.45	13.4784	13.8332	13.8527	13.2409	13.4665	13.7285	13.6783	13.2002	13.5542	13.5655	13.6209	13.1987	13.3429	13.9427	13.6692				H89		1.969	0.0295
	TC0500002827.mm.2	13.24	13.0886	12.6168	12.4097	13.1926	12.9572	12.5029	12.6901	13.2945	12.9703	12.19	12.435	13.3457	12.9807	12.5939	12.8019				EIF4E			0.0295
	TC0500002936.mm.2	10.7822	11.2927	11.2	11.1928	10.1658	10.702	10.9445	10.2953	9.92623	11.1524	10.8486	10.6497	10.4428	10.8223	10.7427	10.1698				IFN alpha/beta			0.0297
	TC0500002981.mm.2	8.64218	8.65295	7.97635	7.46062	8.9326	8.67934	7.60262	8.53081	8.91504	8.18787	7.57296	8.01666	9.09158	8.46421	8.77006	7.8402				EP300			0.0298
	TC0500003027.mm.2	3.75625	4.63398	6.98738	6.17541	4.26593	5.02551	6.94097	6.80347	3.19797	4.65571	6.26698	7.35229	3.68653	4.33332	5.51174	6.64941				F7			0.0301
	TC0500003059.mm.2	5.66197	5.40168	5.26097	5.37451	5.54776	5.5127	5.34862	5.84667	5.56598	5.31333	5.49657	5.83934	5.53016	5.44271	6.02949	6.23388				NFE2L1			0.0301
	TC0500003104.mm.2	6.43709	7.08918	6.45847	6.50261	6.1933	6.55404	6.80525	6.27262	6.34715	7.56286	7.16811	6.95484	5.97457	6.61278	7.16634	6.38404				UXT			0.0301
	TC0500003256.mm.2	11.6863	11.0658	8.40035	7.99508	11.8372	11.4819	8.61004	8.58002	12.0832	11.2038	8.3814	8.20223	11.9272	11.4846	9.76008	8.8423				FN1		-1.387	0.0309
	TC0500003391.mm.2	3.99525	3.83471	3.84501	3.89221	4.36126	3.80134	3.6122	3.73071	4.48135	4.05896	3.74658	4.24297	4.17321	3.91839	3.99682	3.77402				8-bromoguanosine 3',5'-cyclic monophosphate			0.0318
	TC0500003410.mm.2	14.092	13.9322	13.7317	13.976	14.0741	13.7754	13.7167	13.5936	13.944	13.9327	13.7312	13.7395	14.0786	13.8529	13.6664	13.4943				RAB1B			0.0318
	TC0500003462.mm.2	10.4344	10.3292	10.2106	9.59374	10.9497	10.3414	9.94275	9.79367	10.78	10.1553	9.67183	10.2086	10.6116	10.2929	9.87192	10.334				CASP1			0.0318
	TC0500003465.mm.2	11.9784	11.7451	6.29426	6.02913	12.4665	11.9438	6.00816	6.39992	12.4474	11.8904	7.49542	6.14584	12.3683	12.0691	8.53699	5.86345				C3AR1			0.0318
	TC0500003507.mm.2	9.42869	9.08048	9.87922	9.96902	9.4935	9.10901	10.0289	10.2402	9.47226	9.21552	9.90467	10.0463	9.25821	9.00408	9.5045	10.0351				NR1D1			0.0318
	TC0500003596.mm.2	3.10129	3.9149	3.44887	4.13165	3.15501	3.70218	3.63333	3.21269	3.16867	4.04705	3.61243	4.01963	3.52253	3.31291	3.80762	3.69428				Jnk		-1.698	0.032
	TC0500003632.mm.2	3.41018	3.79909	6.72832	6.30675	3.57711	3.66421	6.7621	7.25909	3.50052	3.85987	5.70199	6.4282	3.47794	3.5509	5.65116	6.78563				TRAF2			0.0327
	TC0500003710.mm.2	13.7779	13.7802	11.2156	10.6751	14.1334	13.458	10.5609	10.7167	14.3681	13.5142	10.2534	10.4859	13.8208	13.7252	11.3638	10.6307				2-amino-5-phosphonovaleric acid		1	0.033
	TC0500003717.mm.2	4.43902	3.64925	3.62817	4.56858	4.84311	4.12359	3.72249	4.56247	4.37655	3.49016	4.21744	4.10993	4.00675	3.52229	4.22601	3.92162				NPSR1			0.0335
	TC0500003741.mm.2	4.76621	4.30582	4.97453	5.21907	4.78604	4.34488	5.39879	4.81238	5.597	4.4441	5.16658	5.38596	4.75684	4.30172	5.46016	5.25105				NFX1			0.0335
	TC0600000135.mm.2	11.449	10.4029	8.22902	9.18326	11.6021	11.2018	8.63794	8.55702	11.6773	10.3154	8.95126	8.70412	11.4657	10.8035	9.53062	8.88941				NOX5			0.0335
	TC0600000444.mm.2	3.942	3.71685	3.74069	4.0277	3.98823	3.36128	3.782	4.60342	4.13236	3.79089	3.9589	4.24327	3.88318	3.80579	3.83802	3.84443				Slfn1			0.0335
	TC0600000446.mm.2	3.00731	3.50525	3.82351	3.29744	3.59491	3.59399	3.52241	3.39547	3.38593	3.70935	4.04338	3.22365	2.94056	3.86535	3.24159	3.02523				APH-1			0.0335
	TC0600000451.mm.2	2.91984	2.40219	2.99031	3.72526	2.65817	2.26074	2.15208	2.80507	2.69312	2.30729	2.49518	2.32805	2.88693	2.48924	2.25937	2.80962				Tcrb-V3			0.0335
	TC0600000456.mm.2	9.26048	9.92581	11.0619	11.0102	9.15608	9.76726	11.1268	10.7456	9.19628	9.83501	10.6991	10.6229	9.50046	9.46343	10.5598	10.4797				UFD1L			0.0335
	TC0600000467.mm.2	2.74856	3.54659	3.368	2.96788	2.95219	3.1418	2.79571	2.9029	2.88883	3.31478	3.05384	3.49511	3.25736	3.34382	2.95181	3.16185				SLA2			0.0335
	TC0600000478.mm.2	3.1212	3.24838	3.35556	3.91339	2.94504	3.7337	3.74526	3.78035	2.96516	3.62409	3.90733	2.74429	3.09194	3.5892	2.92873	3.44139				miR-202-3p (and other miRNAs w/seed GAGGUAU)			0.0335
	TC0600000542.mm.2	7.44225	7.1969	7.03853	6.86839	7.39972	6.96351	7.77236	7.46923	7.25486	6.99076	7.26617	7.22057	7.14238	7.12326	7.17291	7.34569				SNX17			0.0335
	TC0600000575.mm.2	5.07511	4.32589	4.80742	4.53996	4.82269	4.17936	4.80303	4.09288	4.45203	4.44111	4.17306	4.38146	4.59748	4.33571	4.44533	3.88802				NPLOC4			0.0335
	TC0600000698.mm.2	9.00976	8.53162	7.78255	7.94099	9.24013	8.68581	8.15494	8.08936	8.66033	8.20151	7.91304	7.94711	8.79436	8.25377	8.04288	7.59236				IL17B			0.0335
	TC0600000758.mm.2	9.25887	8.97747	9.38595	9.4546	9.32116	8.93232	9.42405	9.37511	9.11579	8.62234	8.80079	9.36854	9.20342	8.99547	9.28314	9.06798				FBXL5			0.0335
	TC0600000763.mm.2	3.64902	4.09582	3.78877	3.70111	3.65724	3.89612	3.84832	3.63774	3.63692	3.80804	4.30995	3.4857	3.58707	3.6538	3.07294	4.18918				KIR2DL4			0.0335
	TC0600000822.mm.2	11.237	10.6767	11.0802	11.3278	10.9385	10.7052	11.5243	11.0289	11.4519	10.7667	11.4929	11.424	11.0574	10.9406	11.1949	11.5042				IRAK1BP1			0.0335
	TC0600000838.mm.2	12.7854	12.4515	11.9165	12.1379	12.7874	12.386	12.0665	11.7372	12.6978	12.5359	12.2804	11.8404	12.6645	12.7332	12.3513	12.1629				ACOD1			0.0335
	TC0600001033.mm.2	10.5418	10.1643	9.4933	9.92451	10.3213	10.1295	9.68715	9.65233	10.6329	10.0445	9.82361	9.36106	10.3002	10.2287	9.42098	9.34728				PAK2			0.0335
	TC0600001061.mm.2	2.79805	3.15504	2.84168	2.92666	2.81447	3.76763	3.30789	3.49383	3.18989	3.67519	3.6165	2.89882	3.12601	3.82403	2.65132	2.71051				1-butanol			0.0335
	TC0600001243.mm.2	12.5142	11.8081	11.2286	11.4618	12.4349	12.0586	11.7111	11.7244	12.4091	12.2655	11.3156	11.2452	12.6142	12.384	11.957	11.6782				ascomycin			0.0335
	TC0600001253.mm.2	9.03472	9.41745	9.19157	9.53662	9.42493	9.62652	9.07845	9.06129	9.2478	9.7083	9.24889	9.18823	9.12634	9.39616	9.01194	8.96672				phenanthridine			0.0335
	TC0600001254.mm.2	4.61617	4.27507	5.44978	5.28642	4.67388	4.08118	5.44902	5.02948	4.45181	4.14252	4.47811	5.12524	4.51778	4.15855	5.34737	5.03551				[Nle4, D-Phe7] -Alpha-MSH			0.0335
	TC0600001296.mm.2	13.0184	12.9837	12.8728	12.9485	13.0851	12.773	12.6636	13.0117	13.1607	12.8518	12.5977	12.8344	13.0509	12.7035	12.8768	12.845				perillic acid			0.0335
	TC0600001347.mm.2	12.384	11.1409	11.2762	11.3254	11.8027	11.5235	11.487	11.7604	12.1008	11.5365	11.6962	11.7303	11.8011	11.6281	11.4517	11.8354				SAA			0.0337
	TC0600001355.mm.2	8.62359	8.73381	8.32372	8.08509	8.40751	8.72133	8.4399	8.57247	8.3434	9.14553	7.3447	8.15616	8.53643	8.72359	8.22903	7.90442				methylnitrosourea			0.0337
	TC0600001374.mm.2	4.26011	3.1776	3.37943	3.57777	3.96204	2.9779	3.48239	3.50531	3.24217	3.06804	3.28165	3.59142	3.4322	3.26719	3.20166	3.50433				SMARCA4	Inhibited	-2.646	0.0341
	TC0600001398.mm.2	8.02989	8.17837	5.21742	4.28739	7.74437	8.32296	5.72502	5.79486	7.97357	8.42303	5.76763	5.79986	7.65682	8.18502	7.32214	5.44912				eicosapentenoic acid			0.0347
	TC0600001421.mm.2	6.10043	6.80427	5.20751	4.93808	5.50007	6.24254	5.44847	5.26613	5.60483	6.67317	4.77551	5.32896	5.59913	6.27702	5.60847	4.59488				26s Proteasome		-1.067	0.0353
	TC0600001560.mm.2	3.01043	4.10238	3.29264	4.22172	3.32111	3.77385	4.37693	4.20844	3.72221	3.88451	4.35717	3.61	3.50555	3.86162	3.4885	4.22054				TNIP1			0.0355
	TC0600001567.mm.2	3.19833	3.61013	3.54009	3.12687	3.14422	3.33369	3.49681	3.69596	3.05402	4.11155	3.39554	3.98353	3.27902	3.41347	3.09776	3.36415				RAF1		-1.969	0.0355
	TC0600001790.mm.2	5.64834	4.25499	3.52577	3.60831	4.81841	4.69249	3.67154	3.11162	5.0312	4.15915	3.79285	3.91642	5.40929	4.09663	3.2606	3.39772				Pkc(s)			0.0355
	TC0600001852.mm.2	5.51778	5.37174	6.01866	5.89765	3.88086	5.26118	6.41704	6.5869	4.03847	5.40834	6.50013	6.22159	4.12064	5.58945	5.01491	5.08808				JUN		-1.41	0.0358
	TC0600001944.mm.2	11.5418	11.2766	11.5305	11.388	11.478	11.4378	11.6522	11.4513	11.5216	11.1353	11.1489	11.3032	11.6397	11.3152	11.2062	11.257				mycophenolic acid			0.0358
	TC0600001964.mm.2	12.8047	12.5688	12.2965	12.0858	12.857	12.547	12.1994	12.2088	12.7753	12.2856	11.5698	11.9287	12.5594	12.4614	12.1764	11.947				XDH			0.0374
	TC0600001966.mm.2	7.38802	6.78804	6.31136	6.23677	7.09578	6.8926	6.78541	6.55016	6.93476	6.6326	6.01295	6.90011	7.15259	6.80023	6.26787	6.63886				GTF2B			0.0374
	TC0600002177.mm.2	3.83612	3.37309	4.24561	3.74296	4.10572	3.58072	3.6309	3.34313	4.01512	3.49226	3.93368	3.52133	3.73435	3.84408	4.07608	3.93923				PARK2			0.0374
	TC0600002178.mm.2	6.02176	6.32096	7.39171	7.34817	6.09622	6.42079	7.56189	7.14997	5.93022	6.26325	7.84183	7.58319	6.28967	6.67652	7.31868	8.04799				OSM		-1.117	0.0379
	TC0600002188.mm.2	4.68428	4.97037	5.43634	5.57735	4.42282	4.72601	5.98528	5.31261	4.31813	5.06075	4.97433	5.26697	4.47484	4.82024	6.00555	5.06714				ITGB1			0.038
	TC0600002237.mm.2	5.89388	5.84591	6.51947	5.83297	6.34978	5.73301	5.88282	5.4871	6.02037	5.60202	5.96179	5.40567	6.14062	5.95509	5.68931	6.60445				TRAF3			0.0391
	TC0600002245.mm.2	2.53075	3.69012	3.18295	3.47709	2.84125	3.1449	2.54128	2.67584	2.85168	3.79144	2.16643	2.15287	3.31259	3.39608	2.63189	2.70179				EHF			0.0391
	TC0600002269.mm.2	14.8673	14.4829	14.3964	14.4684	14.722	14.5075	14.4864	14.4776	14.8812	14.3903	14.4448	14.3367	14.5409	14.5276	14.361	14.6368				PRDM1		1.103	0.0393
	TC0600002315.mm.2	5.95026	6.57408	7.01438	6.86067	5.52849	6.28852	7.01754	6.92222	5.98247	6.5138	6.88694	7.07085	6.39663	6.49931	6.69048	6.90122				MERTK			0.0393
	TC0600002404.mm.2	13.0321	12.6161	15.0699	15.276	13.6084	12.9725	15.424	15.1061	13.808	12.8939	15.1005	15.127	13.8481	13.1555	14.1654	15.0908				GNB2			0.0393
	TC0600002509.mm.2	2.64096	2.87557	2.79804	2.70852	2.62992	2.74457	2.75742	2.51129	2.69854	3.04524	3.35445	2.90892	2.44366	2.95728	2.90119	3.15978				methylprednisolone		-0.749	0.0398
	TC0600002565.mm.2	13.3753	13.2215	10.9746	10.337	13.3346	13.3038	10.952	10.6956	13.5416	13.2501	11.0303	10.404	13.3732	13.0809	11.6893	10.3206				IL33			0.0402
	TC0600002690.mm.2	7.37371	7.0805	7.91902	7.79044	7.66634	7.18566	7.3646	7.11567	7.98043	7.19073	7.04336	7.51171	7.49139	7.42588	6.95366	7.35353				PSEN2			0.0402
	TC0600002742.mm.2	7.88209	7.84223	7.88885	7.48098	8.22107	7.67224	7.48716	7.6588	8.42581	7.93095	7.07	7.32601	8.16762	7.9037	7.66185	7.45637				CP-55940			0.0413
	TC0600002920.mm.2	3.87179	4.29467	4.26076	3.9984	4.33279	4.6029	4.53903	3.99299	3.41986	4.4937	4.05682	4.19588	3.51416	4.25681	4.29624	4.18465				MAPK9			0.0416
	TC0600003062.mm.2	3.34529	3.8035	4.0678	3.5545	3.60554	3.62269	3.58263	4.0358	3.52378	3.78526	3.3009	3.84302	3.53332	3.68015	3.87141	4.19049				beta-glucan			0.0417
	TC0600003071.mm.2	14.1136	14.8684	16.8237	17.0531	13.3812	14.1252	17.1521	17.1177	13.6061	14.2159	17.0536	16.8958	13.3608	13.9375	16.588	16.8576				p38 Sapk			0.0417
	TC0600003155.mm.2	3.10431	3.40601	3.55856	3.43602	3.24931	3.28211	3.11015	3.22567	3.22925	3.57735	3.25121	3.86675	3.27806	3.55842	3.28347	3.12941				Gp2b3a Receptor			0.0417
	TC0600003229.mm.2	14.6279	13.3155	6.13199	6.83367	13.8402	13.5063	6.82141	6.67464	13.7267	13.2257	7.12235	7.02278	13.7368	13.5455	9.99906	6.27271				chondroitin sulfate E			0.0417
	TC0600003250.mm.2	4.16364	4.24559	4.00266	3.89598	3.83093	4.18251	4.1586	5.02492	4.00427	4.42118	3.73299	3.82783	4.0659	4.23473	4.55892	4.66449				lupeol			0.0417
	TC0600003307.mm.2	12.6748	11.5143	10.4095	10.6868	12.882	12.2015	10.5931	10.2137	12.8536	12.3755	10.5931	10.5892	12.5333	12.2572	10.7767	10.5107				TRIM71			0.0417
	TC0600003489.mm.2	7.65939	7.44802	8.32269	8.24961	7.82726	7.57436	8.50793	8.75902	7.8177	6.99647	8.61456	8.72941	8.05354	7.16078	7.90728	8.75109				SPIC			0.0417
	TC0600003605.mm.2	3.73319	2.84728	3.64054	3.49081	3.55023	3.29362	3.71102	4.72194	3.39262	2.77704	3.11552	3.80863	3.62521	3.47194	3.70351	4.46849				7S NGF			0.0417
	TC0700000024.mm.2	11.8283	11.8442	12.5561	11.9582	11.9304	11.7198	12.0281	12.1472	12.0182	11.5871	12.3401	12.29	12.0382	11.721	11.9307	11.8965				GRAP2			0.0417
	TC0700000041.mm.2	9.92308	10.1762	11.5947	11.7099	9.20016	10.0955	11.5658	11.4701	9.92383	10.3681	11.6691	11.4953	9.74943	10.2066	11.3054	10.961				HAMP			0.0417
	TC0700000060.mm.2	3.0875	2.90533	2.49931	2.64797	3.5999	3.00251	2.54118	2.89472	3.49967	2.97535	2.88997	2.56376	3.42066	2.90918	3.48541	2.7853				miR-292b-5p (and other miRNAs w/seed CUCAAAA)			0.0417
	TC0700000131.mm.2	4.32908	3.46521	3.33589	4.35987	3.89897	3.41023	3.83246	3.77468	3.93077	3.29869	3.46635	3.53387	3.37496	3.22175	3.12789	3.4154				APOH			0.0417
	TC0700000320.mm.2	3.23986	3.82671	4.18119	3.89886	3.77947	3.80409	3.50234	3.67868	3.27181	4.89942	4.99659	3.47652	3.1914	3.88361	3.42826	4.62135				MAPKAPK5			0.0417
	TC0700000341.mm.2	3.31487	3.82197	4.16376	3.41672	3.48662	3.66651	3.53924	3.89158	2.96596	4.72954	4.97424	3.45908	3.29521	3.80443	3.44663	4.67219				UBQLN1			0.0417
	TC0700000383.mm.2	13.171	12.5708	12.3018	12.2259	13.7174	12.9559	12.2879	12.6711	13.7131	12.9532	12.6113	12.7021	13.7391	13.4152	13.0898	12.4771				ARAF			0.0417
	TC0700000396.mm.2	3.32108	4.30244	3.19405	3.66033	3.48702	4.10647	3.32392	3.44477	3.10475	3.72489	3.80492	3.22068	3.25362	3.79486	3.55571	3.0707				KIDINS220			0.0417
	TC0700000413.mm.2	7.24906	7.67265	7.48299	7.19247	6.86414	7.06619	6.87788	7.56682	6.86861	7.56474	7.37967	7.26722	6.68828	7.33386	7.06198	7.73559				CD59			0.0417
	TC0700000502.mm.2	3.12917	3.21321	3.34838	2.90948	2.53069	3.61795	2.89159	3.66086	2.82564	3.2437	3.22221	2.66846	2.45662	3.02749	3.11921	2.75654				DGKZ			0.0417
	TC0700000514.mm.2	9.05088	9.26236	9.64612	9.83508	8.78382	9.24425	10.1421	9.99027	8.82241	9.39381	9.95903	10.1534	8.70603	9.27637	9.85512	10.1154				RTKN			0.0417
	TC0700000562.mm.2	11.4655	10.1011	9.24851	9.1432	11.5047	11.0764	9.53043	8.81886	11.2154	10.6441	9.01576	9.20714	11.1815	10.8514	9.05384	8.67744				KRT10			0.0417
	TC0700000566.mm.2	9.78572	10.8143	10.155	9.96682	9.39879	9.95678	10.3588	10.2184	9.01784	9.74886	10.1066	10.6464	9.32705	10.0284	10.5792	9.60486				pubchem compound 11483544			0.0417
	TC0700000583.mm.2	3.72073	4.79399	4.19502	3.98809	4.40597	4.55464	4.75714	3.82414	3.89049	4.42493	4.19065	3.72472	4.20269	4.44453	4.04366	3.86809				pubchem compound 11368987			0.0417
	TC0700000774.mm.2	2.92004	3.0399	2.67329	3.42919	2.57145	3.12209	2.85658	2.95543	2.8439	3.35398	3.70926	2.87076	3.09437	3.18163	2.97288	3.24569				enzastaurin			0.0417
	TC0700000816.mm.2	11.7835	11.4618	10.6495	10.8718	11.5925	11.1957	10.892	10.74	11.4636	11.4176	10.5532	10.7104	11.5926	11.4451	11.0347	10.2981				pyridoxal phosphate-6-azophenyl-2',4'-disulfonic acid			0.0417
	TC0700000826.mm.2	15.8577	15.8188	14.9876	15.0325	15.5128	15.8629	14.9215	14.8855	15.5948	15.8478	14.9155	15.0951	15.6882	15.8905	15.5061	14.3397				alpha-amino-3-hydroxy-5-methyl-4-isoxazolepropionic acid			0.0417
	TC0700000843.mm.2	3.55777	2.87108	4.15278	3.65953	3.93928	3.28674	3.10925	3.18848	3.93363	3.14188	3.80233	2.73158	3.51114	3.51971	3.52843	3.53463				butylated hydroxytoluene			0.0417
	TC0700000869.mm.2	3.92462	4.53603	4.10027	4.93832	4.01239	4.76698	4.79956	4.54262	4.25668	5.1053	4.78533	3.90238	4.47303	4.89528	4.57557	4.4357				aurothiomalate			0.0417
	TC0700000881.mm.2	15.4157	15.4913	15.7727	15.5845	14.9051	15.5084	15.6968	15.41	14.9616	15.2045	15.7791	15.7498	14.7517	15.4497	15.2183	16.0736				roflumilast			0.0417
	TC0700000938.mm.2	3.71394	3.20619	3.5535	3.80341	3.76876	3.44687	3.77854	3.31129	3.83676	3.51046	3.99641	3.4935	3.52727	3.33708	3.54003	3.4179				ruboxistaurin			0.0417
	TC0700001131.mm.2	5.61723	4.93667	5.5508	6.20653	5.12093	5.03594	4.97351	5.54298	5.35068	4.75725	4.96523	5.64468	5.10233	4.89067	5.62404	5.21089				N-arachidonoyl-dopamine			0.0417
	TC0700001169.mm.2	11.313	11.1323	10.5081	9.93748	11.4705	11.2058	10.144	10.1811	11.3595	11.1486	9.8856	10.1939	11.175	10.892	10.0927	10.2117				triacylglycerol			0.0417
	TC0700001198.mm.2	13.3916	12.6198	10.3302	10.3146	13.3826	13.1243	10.2642	9.95461	13.3395	13.0182	10.2958	10.1368	13.3149	13.16	10.8715	9.65214				TCR		-1.966	0.0421
	TC0700001409.mm.2	16.3043	16.7502	18.1727	17.8381	15.4462	16.1971	18.0246	17.8127	15.2716	16.1698	18.0081	17.879	15.3064	16.0879	17.9069	17.9589				trinitrobenzenesulfonic acid			0.0425
	TC0700001431.mm.2	12.8332	12.3925	11.926	11.8323	12.8936	12.5472	12.0743	12.7278	12.8525	12.3422	11.8903	12.1334	12.8399	12.4308	12.0302	12.5621				PPARG		1.486	0.0431
	TC0700001432.mm.2	6.3248	6.89552	6.83552	7.71525	6.44413	6.63584	6.4923	7.0864	6.50695	6.91971	5.91249	6.75133	6.58572	7.00777	5.83536	6.78397				LMNA			0.0432
	TC0700001460.mm.2	3.27821	2.77379	3.58362	3.06608	3.30887	2.87482	2.97635	2.59354	3.34279	3.28019	2.8308	3.25424	3.20904	2.56101	3.07947	3.03053				MEOX2			0.0432
	TC0700001489.mm.2	2.46162	3.14659	2.77087	3.13157	3.21682	3.02338	2.88472	2.81541	2.57123	3.41361	2.93833	2.82384	2.58956	3.4577	2.90236	2.88945				FCER1G			0.0432
	TC0700001497.mm.2	3.63363	4.1022	3.68543	4.19693	4.12538	4.39966	4.23019	4.27458	3.72918	4.41676	3.8922	4.15394	3.92886	4.13235	4.58071	4.17493				uric acid			0.0436
	TC0700001515.mm.2	2.88813	3.09559	3.554	3.75961	2.99264	3.40821	3.52267	2.94515	2.84702	3.2647	3.43029	3.15211	2.88871	3.00326	2.90027	3.87015				TGM2		-0.762	0.0439
	TC0700001538.mm.2	3.35157	3.15907	3.23388	3.81696	3.25234	2.80104	3.20007	3.59729	3.19858	2.62623	2.63809	3.0741	3.40146	2.52733	3.09592	2.94693				IL13		1.287	0.0449
	TC0700001631.mm.2	16.7105	16.3322	13.0519	13.2597	16.7776	16.3043	13.0903	12.9158	16.6379	16.371	12.6596	12.6788	16.5133	16.3525	14.012	12.6946				PD98059	Activated	2.429	0.0451
	TC0700001645.mm.2	4.73215	4.97233	5.21135	5.08234	4.63978	4.82149	5.14105	5.27994	4.5608	5.12495	5.71607	5.40651	4.56463	4.91256	5.18027	5.21923				CASP8			0.0453
	TC0700001655.mm.2	5.09266	5.36975	5.39609	5.0569	5.38698	5.44985	5.38854	5.7772	5.24688	5.42155	5.30971	6.58615	5.16192	5.51694	5.09598	5.6919				CD3	Activated	2.742	0.0453
	TC0700001660.mm.2	9.48814	9.18448	8.85983	8.7542	9.36497	9.11469	8.88363	9.03624	9.42873	9.07385	8.29842	8.4952	9.63869	9.34276	8.75059	8.73545				miR-155-5p (miRNAs w/seed UAAUGCU)		1.951	0.0459
	TC0700001756.mm.2	16.1721	15.9039	14.8684	14.7517	16.168	15.9772	14.8796	14.9755	16.257	15.8759	14.6515	14.5951	15.9988	15.8792	15.028	14.334				SP1	Inhibited	-2.4	0.0464
	TC0700001769.mm.2	10.8522	10.4621	10.234	9.96859	10.551	10.4155	9.85319	9.95693	10.6297	10.3336	10.1247	9.89841	10.6738	10.5635	10.1516	10.1169				RNASEH2A			0.0473
	TC0700001983.mm.2	8.84087	8.20695	8.47928	8.1837	8.70803	8.18687	7.98908	8.63848	8.2867	7.4788	7.75331	8.36485	8.79219	8.33244	8.43298	8.28364				EGLN			0.0484
	TC0700001989.mm.2	9.25329	10.7369	13.1835	12.4101	9.7278	10.1974	12.6596	12.5325	9.28128	9.88421	12.1488	12.5656	9.66764	9.89068	11.9169	11.8535				TFAP2A			0.0484
	TC0700002001.mm.2	3.32799	2.73786	3.48913	3.54754	3.64511	3.03898	3.54715	3.12985	3.63349	3.56173	4.08795	2.93183	3.99753	2.80734	2.95367	3.27925				BCL3			0.0494
	TC0700002002.mm.2	3.99079	4.83501	5.10022	5.44442	3.78254	4.58557	5.51573	5.4785	4.41798	4.76374	5.13026	5.808	3.99855	4.39432	5.89969	5.43705				ESR1		0.742	0.0495
	TC0700002102.mm.2	7.76247	8.39312	10.4254	10.6817	7.89568	8.27273	10.5436	10.5147	7.74614	7.74301	10.2215	10.6654	7.51271	8.33245	10.4972	10.0465				psychosine			0.0499
	TC0700002153.mm.2	4.46076	3.95495	2.84906	3.3999	4.95191	4.05458	3.11567	2.87474	5.07804	3.69418	3.4935	3.7151	4.83199	4.50128	3.06978	2.91393				histidinol			0.0499
	TC0700002156.mm.2	9.84854	9.55005	8.57171	8.7314	9.90414	9.58512	9.19232	8.93852	10.0827	9.36492	8.71914	8.67123	9.75207	9.7782	9.0848	8.56437				triamcinolone			0.0499
	TC0700002343.mm.2	3.12528	2.95826	3.6244	3.24776	3.46615	3.18737	2.89041	2.97909	3.67653	2.84823	2.77485	2.98777	3.16001	2.95682	3.19067	3.28982				(R)-limonene			0.0499
	TC0700002414.mm.2	10.4604	11.365	10.7024	10.2184	10.9508	11.1373	10.6835	10.4103	10.897	10.9323	10.5312	10.6433	10.8586	11.5184	11.0455	10.1007				VAV			0.0499
	TC0700002455.mm.2	3.67974	4.2029	4.23237	4.43479	4.06252	4.49362	3.96449	4.03481	3.70911	4.10949	3.68889	3.22047	3.88571	4.18719	3.67422	4.00676				SERCA			0.0499
	TC0700002458.mm.2	3.38567	3.74555	3.77505	3.5139	3.53014	3.9377	3.71643	3.49836	3.66623	4.35559	2.93284	4.16088	3.40921	3.64951	3.865	3.83937				JAK1/2			0.0499
	TC0700002482.mm.2	4.07744	4.85379	4.2559	3.80553	4.26195	4.63171	3.91657	4.60551	4.06632	4.3451	4.04216	4.36588	4.15087	4.29642	4.05605	4.22964				Cbp/p300-Maf-Nfe2l2			0.0499
	TC0700002770.mm.2	3.95326	4.92972	4.47301	4.12595	4.59251	4.64821	3.89866	4.44917	4.48961	5.04304	3.97349	4.60026	4.65251	4.92736	4.42746	4.45701				TLR2/TLR4			0.0499
	TC0700002858.mm.2	5.25843	4.86726	4.85614	4.46134	5.14188	4.71963	4.95605	4.82514	4.90866	4.89926	4.50628	4.88209	5.14104	4.85092	4.946	5.12472				MRE11			0.0499
	TC0700002879.mm.2	4.9339	5.08911	5.52571	5.59009	5.03224	5.10342	5.89309	5.80342	4.86271	5.11362	5.25282	5.67102	4.92285	4.97294	6.03159	5.84812				PHLPP2			0.0499
	TC0700002907.mm.2	10.218	10.5595	10.797	10.7323	10.453	10.5664	10.9333	10.9896	10.3474	10.8229	10.8553	11.1042	10.5971	10.7077	11.0953	11.0702				Ap2 alpha			0.0499
	TC0700002924.mm.2	9.17089	9.43545	9.66332	10.1002	9.07188	9.31521	10.4516	9.9179	9.06643	9.55883	10.5655	9.64266	9.06449	9.72507	10.1271	9.96906				valine			0.0499
	TC0700002946.mm.2	3.09586	3.15812	2.86805	3.17674	3.20838	2.51473	3.00438	3.55302	3.61867	2.7761	3.0257	3.57531	3.3083	2.71476	3.68848	3.29183				catumaxomab			0.0499
	TC0700003008.mm.2	10.4011	10.9746	10.7839	10.7921	10.3798	10.6039	10.4801	10.4442	10.5422	10.9855	10.3354	10.663	10.0391	10.8765	10.7889	9.88863				PRKACB			0.0499
	TC0700003057.mm.2	2.85217	3.31428	3.50016	3.45182	3.29576	3.2907	3.44012	3.3955	2.88224	3.45341	2.81331	2.36488	2.8647	3.5488	3.32305	3.17425				HPX			0.0499
	TC0700003464.mm.2	13.2851	12.8607	10.6331	11.196	13.0102	13.0196	10.8879	11.0707	13.4386	12.7858	11.1507	11.3205	13.3745	13.1396	11.9801	11.191				PPM1B			0.0499
	TC0700003512.mm.2	2.70791	2.55219	2.51954	2.43345	2.84848	2.56312	2.04802	2.4268	2.64222	2.3115	2.70811	2.54879	2.58322	2.40992	2.23618	2.4459				TRAT1			0.0499
	TC0700003581.mm.2	9.44581	9.85225	9.64935	9.72443	9.15532	9.49626	9.5117	9.46736	9.40384	10.0672	9.65727	9.52045	9.17619	10.1188	9.64319	8.95248				DRD5			0.0499
	TC0700003617.mm.2	7.16464	7.23341	7.31176	6.90609	7.03357	7.20955	7.36842	7.3004	7.00469	7.39438	6.77221	7.11407	7.06481	7.72443	7.20575	6.95448				PTPRR			0.0499
	TC0700003664.mm.2	2.92523	2.60099	2.79628	2.43254	3.4757	2.56693	3.06207	2.65695	3.2613	2.67436	3.74691	2.70029	3.25987	2.69393	2.53375	2.88401				CA9			0.0499
	TC0700003667.mm.2	3.2445	3.56766	3.42233	3.41402	2.69212	3.38785	3.35509	3.17739	3.10012	3.22633	3.83214	3.08953	3.18778	3.52674	3.7046	3.81915				CASP2			0.0499
	TC0700003699.mm.2	3.72919	3.54088	3.86491	3.55622	3.93209	3.28348	3.40548	3.32135	3.8669	3.21992	3.03888	3.80791	3.32991	3.20941	3.12449	3.07062				CLEC4M			0.0499
	TC0700003743.mm.2	6.11736	5.75438	5.46747	5.78663	6.16681	6.05229	6.11561	6.03838	6.47958	5.8942	5.56627	5.43945	6.28976	5.87781	5.77712	5.28804				RASGRP1			0.0499
	TC0700003765.mm.2	4.24	5.00087	4.82081	5.14084	4.56635	4.85164	4.74629	5.6284	4.59341	5.13035	4.92513	4.81337	4.71035	4.88347	5.0618	4.30913				BCL2A1			0.0499
	TC0700003831.mm.2	10.3695	10.1426	9.3301	8.49354	10.3556	10.226	9.38496	9.19934	10.5338	10.0916	9.11484	8.90124	10.4545	10.2959	9.4458	8.81729				SAR-20347			0.0499
	TC0700003848.mm.2	7.11788	7.64717	7.28905	7.13455	7.30781	7.3743	7.58816	7.0103	7.41154	7.51303	7.46017	7.0978	7.33791	7.48931	6.88792	7.17318				MIA-459			0.0499
	TC0700003851.mm.2	5.67044	5.32595	5.39336	4.91759	5.28541	5.03632	4.70764	5.29966	5.48294	4.68555	4.70482	4.89353	5.81393	5.29549	4.72163	5.09234				MIA-313			0.0499
	TC0700003929.mm.2	3.2024	3.16368	2.76654	3.07134	2.55551	3.66902	3.7344	3.14571	2.63343	3.93858	2.637	3.88506	2.85233	3.2441	3.6374	3.42268				copper sulfate			0.0499
	TC0700003942.mm.2	3.00301	4.48181	2.77028	2.62378	3.1576	4.19646	2.98622	2.50048	3.92617	4.73599	3.0751	2.50741	4.07398	4.74298	6.0302	2.48828				ingenol mebutate			0.0499
	TC0700003961.mm.2	5.05831	4.71824	5.07553	4.23473	4.75023	3.93216	4.30877	4.09781	4.89574	4.28377	4.70886	4.05057	4.81636	4.45548	4.36755	4.42446				gallium nitrate			0.0499
	TC0700003963.mm.2	3.48627	2.89568	3.35384	3.33085	3.42722	3.16231	3.48832	3.50624	3.63363	3.47183	3.30116	3.65693	4.12551	3.11959	3.78351	3.52149				butyric acid	Inhibited	-2	0.172
	TC0700003978.mm.2	5.62782	6.12207	5.44993	5.88382	5.86174	5.85447	5.97519	6.01999	5.76663	6.17902	5.78391	5.94523	5.67736	6.33807	6.14272	5.90374
	TC0700004221.mm.2	8.52722	8.26738	8.4187	7.97296	8.48254	8.12921	7.85617	8.38738	8.73288	8.36094	8.29512	8.05594	8.5482	8.36108	8.27132	8.35035
	TC0700004262.mm.2	3.55754	4.14909	3.81693	4.11056	3.87648	4.36461	4.17323	4.47542	3.82434	4.27074	3.92644	3.80198	3.38623	4.28597	4.2591	3.9837
	TC0700004285.mm.2	13.7406	13.3882	13.9431	13.9214	13.9099	13.686	14.1988	14.1601	13.7707	13.5958	14.083	14.1288	13.7488	13.6287	13.8523	14.0169
	TC0700004333.mm.2	4.4103	4.43939	4.48064	4.01256	4.48813	4.02691	4.15182	3.96332	4.33705	3.8259	4.1207	3.70892	4.35913	3.96714	4.08429	4.22531
	TC0700004489.mm.2	8.47314	8.43144	8.61445	8.45377	8.62284	8.19214	8.81555	9.0642	8.54401	8.34878	8.90468	8.70058	8.44458	8.42097	8.27751	9.40576
	TC0700004510.mm.2	3.47886	4.01094	3.42714	3.70817	3.47801	3.76674	3.31739	3.23062	3.27523	3.76037	3.64308	3.51311	3.43993	3.50111	4.32779	3.53017
	TC0700004615.mm.2	3.85662	3.29942	4.00836	3.80948	3.55552	3.42357	3.54936	3.81554	3.32911	3.23742	3.13283	2.89957	3.83708	3.16692	3.59239	3.54391
	TC0700004659.mm.2	12.1647	11.4135	11.0734	11.0866	11.7864	11.3064	11.3652	11.2626	11.7357	11.1454	11.0459	11.4433	11.8423	11.6694	11.3614	10.9994
	TC0800000074.mm.2	6.03594	7.62146	6.75346	6.66373	5.21408	6.2432	6.71448	7.1896	5.71314	6.8969	6.7981	7.02332	5.78972	6.48513	7.05351	6.84372
	TC0800000104.mm.2	5.35604	5.49071	5.04287	5.61519	5.40763	5.77807	5.3124	5.26317	5.35908	5.76653	5.05271	5.7722	5.57515	5.57421	5.32592	4.92262
	TC0800000215.mm.2	5.42676	5.70744	5.50281	5.46639	5.47488	5.67655	5.77142	5.48617	4.87742	5.86916	5.41812	5.70561	5.46299	5.7008	5.36415	5.75164
	TC0800000231.mm.2	5.3541	5.51935	5.13547	5.26053	5.07307	5.54179	5.35708	5.39866	5.17145	6.21198	5.7249	5.7082	5.3366	5.70181	5.27687	5.65269
	TC0800000353.mm.2	12.8427	11.9889	10.8481	10.7973	12.8531	12.6222	10.4564	10.6185	12.6131	12.1843	10.8598	10.8316	12.7584	12.3999	11.3233	10.7919
	TC0800000384.mm.2	5.82053	6.26483	5.49001	6.68907	5.93718	6.04575	6.18947	6.3604	5.94198	5.97363	6.40173	6.6139	5.87689	6.36469	6.54622	6.63721
	TC0800000550.mm.2	10.8208	10.3624	8.90595	9.00936	10.6006	10.2347	8.83754	9.66818	10.883	9.96876	8.76624	9.55578	10.6038	10.6885	9.09798	9.77855
	TC0800000727.mm.2	3.66565	4.06027	3.67617	3.56798	3.45496	4.05326	3.62965	3.04399	3.02177	3.67692	3.60746	3.64526	3.47773	3.64639	3.94556	3.13843
	TC0800000765.mm.2	8.08013	8.42781	8.21476	7.80875	7.80609	8.23134	7.81264	7.67298	7.47722	8.12452	7.84128	8.11006	7.71451	8.25605	7.89458	7.46458
	TC0800000784.mm.2	4.99694	4.61189	4.77881	4.35814	5.24392	4.53609	4.84837	4.80593	4.56592	4.44323	4.42635	4.43003	5.07345	4.51334	4.36019	4.47405
	TC0800000793.mm.2	7.74459	7.9965	8.20701	8.04692	7.83019	8.18716	8.70724	8.46673	7.38339	8.0892	8.05179	8.08911	7.48944	7.69364	7.91847	8.23204
	TC0800000821.mm.2	12.3752	12.3299	12.1059	11.9063	12.5318	12.2665	12.1884	12.1732	12.4673	12.1179	12.0587	11.8851	12.3909	12.3727	12.2725	11.9446
	TC0800000834.mm.2	11.4092	11.0195	10.6206	10.0606	11.4599	11.2421	10.9459	10.7813	11.2785	10.886	10.5176	10.7247	11.563	11.0769	11.1143	10.5005
	TC0800000925.mm.2	2.16499	3.13488	2.82864	2.9021	2.63237	2.66717	2.25524	2.88984	2.53349	3.03451	2.5072	2.76615	2.45472	2.64398	2.72837	2.61316
	TC0800000929.mm.2	9.77169	9.19553	9.36841	8.98759	9.65098	9.53098	9.14938	9.64512	9.64656	9.03438	9.54405	9.34482	9.91874	9.53542	9.54544	9.62805
	TC0800000981.mm.2	10.3692	10.2658	9.22923	8.93076	10.4608	10.203	9.36213	9.55955	10.438	10.0955	9.03132	9.39721	10.426	10.1421	9.39441	9.04188
	TC0800000991.mm.2	8.22255	7.57146	6.55	6.88424	8.28694	7.62873	6.85058	6.68286	8.52785	6.98496	6.44697	6.29219	7.90937	7.75043	7.32902	6.51374
	TC0800001080.mm.2	3.54227	3.34451	3.4978	3.38789	4.04831	3.28326	3.50933	3.67356	3.71275	3.32869	3.14723	3.74241	3.42641	3.19282	3.1183	3.05775
	TC0800001126.mm.2	4.78908	5.18987	7.33366	7.05096	4.57213	4.75719	6.98601	8.36701	4.31113	4.83896	7.45258	6.88623	4.71491	5.25976	6.82275	6.82607
	TC0800001193.mm.2	2.57506	3.45734	2.61309	3.3005	2.83912	2.9833	2.80971	2.8251	2.62763	3.47052	3.64855	3.30795	2.71293	3.00197	2.73187	2.62089
	TC0800001221.mm.2	7.90493	8.12459	8.6633	8.50704	7.51322	7.89411	8.28658	8.94902	7.6521	7.94302	9.0066	8.6653	7.75515	8.41592	8.61185	8.2588
	TC0800001311.mm.2	3.99511	3.0334	3.15092	3.41014	3.47267	3.52166	3.40141	2.8864	3.6993	3.21437	3.36147	3.24299	3.95838	3.24668	3.28158	3.66809
	TC0800001436.mm.2	5.29093	6.04286	6.74336	6.83629	4.99808	5.61279	6.09454	6.91429	5.49169	5.69386	6.59048	6.18433	5.49259	5.55971	6.11244	5.74976
	TC0800001511.mm.2	3.52506	3.79629	3.58362	3.65855	3.33591	3.97234	3.31086	3.60413	3.33976	4.37841	3.74615	3.72294	2.82978	3.6957	3.90629	3.68398
	TC0800001545.mm.2	3.75652	4.25992	4.14127	4.08589	3.87716	3.81531	3.77919	3.6586	3.87565	4.10894	4.67374	4.17777	3.58915	4.25209	4.10227	4.0745
	TC0800001616.mm.2	6.34009	6.40669	6.43059	5.91076	6.23512	6.6738	6.50108	7.09932	6.31531	6.8849	6.95289	6.30377	6.51428	6.74296	6.30103	6.76693
	TC0800001635.mm.2	11.7732	11.4373	10.9338	11.2127	11.5189	11.4726	11.3764	11.136	11.7782	11.4392	11.2702	11.3877	11.6356	11.4302	11.141	11.5063
	TC0800001798.mm.2	3.25667	3.28689	3.07277	3.5477	3.02366	3.46906	3.04703	2.31376	3.06423	3.62925	2.8797	3.51334	2.85254	3.21216	2.62889	3.15191
	TC0800001925.mm.2	13.2828	12.9948	14.1457	14.1858	13.4247	13.092	14.1972	14.0988	13.7797	12.9854	13.9631	14.1661	13.5441	13.3876	13.4343	14.2488
	TC0800001952.mm.2	13.0986	12.5832	6.12879	5.67527	13.8252	13.0821	6.05039	5.55153	13.4936	12.7405	5.58125	6.18418	13.7895	13.306	6.51757	5.36662
	TC0800001964.mm.2	3.68982	3.30576	3.67538	3.31262	3.83218	3.46786	4.31324	4.20827	3.66425	3.72851	3.95935	3.88137	4.10421	3.37923	3.58209	4.26878
	TC0800002132.mm.2	3.53555	2.70273	3.22762	2.43493	3.20293	2.77361	2.97839	3.07733	3.45262	2.97099	3.44318	3.38888	3.37518	3.19029	2.92377	2.6913
	TC0800002320.mm.2	3.00807	2.34433	2.70928	2.55088	2.83284	2.69102	3.10096	2.82008	2.82049	2.85082	2.72735	2.29029	3.32922	2.23742	2.53782	2.78734
	TC0800002385.mm.2	7.90039	7.69063	7.9677	8.12959	8.27269	7.80816	7.37441	8.11476	7.9769	7.66256	7.53724	7.90637	7.84475	7.77163	8.05675	7.38127
	TC0800002432.mm.2	6.77075	7.50638	7.60975	8.04165	7.44623	7.30419	7.6873	7.27182	6.69489	7.5271	7.78183	7.43832	6.81788	7.33626	8.17274	7.51682
	TC0800002447.mm.2	6.87007	7.43062	7.83314	7.40202	6.72139	7.31424	7.12681	7.84392	6.71077	7.06266	7.22185	7.20277	7.2958	7.37302	8.10019	7.07304
	TC0800002461.mm.2	5.36515	4.75813	3.3736	3.14118	5.04948	4.42724	3.98971	3.26559	4.70395	4.75331	3.20899	3.30755	5.25287	4.34138	3.45021	3.67082
	TC0800002508.mm.2	3.13815	3.49918	3.35442	2.98434	3.0234	3.16917	2.88254	2.57107	3.06193	3.59968	3.17274	3.12287	3.11681	3.20343	2.89375	3.31552
	TC0800002618.mm.2	7.40334	6.32838	5.83124	5.8262	7.12483	6.78599	5.46107	5.62961	7.24433	6.81572	5.94181	5.54739	7.65785	6.65479	5.3516	5.41393
	TC0800002628.mm.2	3.69087	4.00559	3.45153	4.11812	3.90682	4.40349	4.13519	3.9184	4.02329	4.30089	4.06149	3.85248	3.79196	4.02029	3.61231	3.50932
	TC0800002818.mm.2	6.23386	6.41964	6.56723	6.46999	6.051	6.59327	6.66631	6.16036	6.0379	6.27808	5.94291	7.03644	6.23687	6.5486	6.56238	6.52095
	TC0800002821.mm.2	3.15138	2.67914	3.20453	2.88	3.10344	3.19172	2.85311	2.86327	3.45156	2.63545	2.76973	3.41583	3.0524	2.54993	2.60828	2.91582
	TC0800002842.mm.2	10.7903	11.6825	9.98514	9.70633	10.8897	11.5707	10.6201	10.3897	10.5281	11.2037	9.8311	10.3899	10.9307	11.0344	11.9433	9.67638
	TC0800002844.mm.2	10.5789	10.3922	9.61407	9.40446	10.6322	10.4453	9.48975	9.7525	10.8047	9.83839	9.64524	9.79319	10.6836	10.423	9.8529	9.48369
	TC0800002847.mm.2	11.205	11.8597	12.159	12.0737	10.9215	11.6251	12.8163	12.2288	10.2348	11.3508	12.2355	12.167	10.1163	10.9282	11.9541	11.6757
	TC0800002918.mm.2	2.79963	2.50732	2.26514	2.42889	2.79781	2.55597	2.35332	2.73902	3.10187	2.60545	2.61677	2.45515	2.84359	2.517	3.18158	2.78858
	TC0800003000.mm.2	8.91996	8.45403	7.42715	7.31803	9.09134	8.76503	6.91462	7.42498	8.65352	8.39423	7.06683	7.53917	8.93849	8.66779	8.13552	7.52385
	TC0800003025.mm.2	6.58237	5.96981	6.12	6.21354	6.31623	6.02647	6.07631	5.89497	6.64986	5.97926	6.69123	5.83738	6.15626	6.06973	6.08018	5.58649
	TC0800003060.mm.2	3.95669	3.65556	3.27606	3.82057	4.06206	3.78834	3.38645	3.44811	3.75989	3.60931	4.34329	3.97712	3.90311	3.73027	3.5684	3.54201
	TC0800003074.mm.2	7.30873	7.33203	7.68743	7.40794	7.37092	7.03614	8.13254	7.96213	7.47122	7.0993	6.81549	7.17939	7.41521	7.11295	6.9852	7.66423
	TC0800003164.mm.2	9.65005	9.59168	9.23756	8.49929	9.48846	9.20435	8.2298	9.02659	9.65223	9.19743	7.81799	8.67069	9.66929	9.16643	8.59664	8.58468
	TC0800003218.mm.2	11.9298	11.5789	11.3798	11.5009	12.0496	11.4587	11.4917	11.4886	11.9853	11.2049	11.1024	11.1422	11.755	11.5228	11.1447	11.1573
	TC0800003235.mm.2	13.922	13.4866	13.0056	12.9728	14.1382	13.7754	12.6925	12.7023	14.1719	13.8641	12.8464	12.6834	14.1253	13.8964	13.3992	12.9649
	TC0900000142.mm.2	3.97602	3.21737	3.36891	2.90993	3.96017	3.17907	3.16555	4.01732	4.33823	3.8336	3.18624	3.32946	3.81721	3.74869	3.69393	3.1613
	TC0900000156.mm.2	4.25769	3.41114	4.29726	4.08172	4.13518	3.72468	3.77821	3.77869	4.55444	3.948	4.29129	4.34294	4.01631	3.6751	3.72071	3.58225
	TC0900000182.mm.2	9.19896	8.63122	8.69898	8.70759	9.09294	8.85662	8.4428	8.56343	9.04054	9.04475	8.14161	8.76927	9.07757	8.7464	8.52877	8.96323
	TC0900000296.mm.2	8.9723	8.04093	10.0332	10.3074	8.86949	8.56394	10.0894	10.139	8.98604	8.34335	9.7987	10.089	8.80042	8.2339	9.72439	9.95304
	TC0900000348.mm.2	2.54693	3.37697	2.73351	2.94296	3.22566	3.22502	3.12278	2.82761	2.79743	3.44839	3.26644	2.86991	2.82706	3.31496	3.60902	3.22131
	TC0900000396.mm.2	3.10419	3.4016	3.94504	3.87055	3.14496	3.5752	3.61042	3.44527	3.20974	3.39308	3.84815	2.9736	3.22422	3.22241	3.76462	3.31511
	TC0900000404.mm.2	3.08394	2.91374	2.96089	3.29655	3.33474	3.05047	2.5341	2.90465	3.00262	2.80402	2.93191	3.60486	3.30689	2.68398	2.77344	3.91565
	TC0900000408.mm.2	2.96866	4.23122	3.49949	4.66936	3.52073	4.35469	4.12528	3.85655	3.60082	4.36736	4.01862	4.54056	3.14266	3.53645	4.12063	4.17132
	TC0900000412.mm.2	8.01544	9.34504	10.3166	10.3631	7.82177	8.12401	10.2411	10.365	7.85184	8.40302	10.2544	10.5765	7.62101	8.43797	10.2258	10.9573
	TC0900000452.mm.2	3.19883	3.36773	3.47843	3.76714	3.40501	3.59829	3.60189	3.73087	3.47288	3.71989	3.88402	4.0101	3.24692	3.81521	3.72987	3.91495
	TC0900000593.mm.2	3.39462	2.96003	3.62931	3.6601	3.58291	3.3029	3.30815	3.81079	3.17039	3.15813	3.77043	3.06713	3.67989	2.88676	4.20027	3.27793
	TC0900000664.mm.2	11.5944	11.3588	11.9558	11.5297	11.5351	11.2915	11.5114	11.6436	11.5464	11.0602	11.4384	11.498	11.4061	11.2901	11.7717	11.886
	TC0900000854.mm.2	6.27893	5.34838	8.09653	7.45359	5.91315	5.32354	6.80417	6.9902	5.55075	5.3149	6.80683	6.7748	5.76586	5.27292	6.90677	6.66627
	TC0900000918.mm.2	9.91211	10.4279	11.2726	11.0671	9.77241	10.0739	11.3573	11.5711	9.45717	10.0462	11.4621	11.5731	9.72956	10.0151	10.819	11.4488
	TC0900000966.mm.2	4.58616	4.26455	4.4382	4.69907	4.41155	4.04346	4.92253	5.23573	4.54934	4.0979	4.39249	4.35948	4.43936	4.47677	4.60463	4.53631
	TC0900001022.mm.2	5.03553	4.73812	4.71478	4.93675	5.13382	4.36149	5.37804	4.4181	5.2876	4.81956	5.1734	4.26867	4.79985	4.26549	4.78359	4.75346
	TC0900001038.mm.2	13.4098	12.8186	12.4802	12.3627	13.2917	12.922	12.2304	11.998	13.7067	13.048	12.5027	12.1955	13.4561	13.3519	12.3493	12.1431
	TC0900001128.mm.2	5.32854	5.80529	5.23193	4.64108	5.11162	6.18922	5.71566	5.67137	5.14241	5.97111	5.6226	5.07249	5.0575	5.49568	6.96973	5.10425
	TC0900001253.mm.2	3.20394	2.91252	2.80249	2.86632	3.12243	3.07355	2.79121	2.75875	3.1271	2.95049	2.76809	2.97781	3.06469	2.97438	3.05645	2.9626
	TC0900001269.mm.2	9.76331	9.62484	9.7407	9.3063	9.91447	9.50994	9.29732	9.45581	9.66273	9.29863	9.0768	9.29828	10.0968	9.66518	10.4272	9.62327
	TC0900001398.mm.2	6.94339	7.72515	9.40317	9.64464	7.13634	7.22717	9.20383	8.72467	6.49757	7.30419	9.0006	8.82047	7.15339	7.50871	8.79864	8.96849
	TC0900001418.mm.2	8.3696	8.84312	9.71508	9.20032	8.12944	8.92454	9.33099	8.96551	7.9734	8.82573	8.90007	9.26537	8.192	8.84513	8.91875	8.79355
	TC0900001423.mm.2	6.85833	7.34129	8.50718	8.93123	6.58554	7.4657	8.13611	9.06692	6.95342	7.14777	8.02188	8.3232	7.00648	7.23749	7.53184	8.25365
	TC0900001461.mm.2	3.19554	4.97581	9.65668	3.47945	3.69547	5.1457	9.79682	2.98217	3.43369	5.08111	9.29481	3.74342	3.16911	4.72325	7.34538	2.97083
	TC0900001563.mm.2	6.83408	5.49637	5.844	5.88322	6.04436	5.87802	6.0592	6.08491	6.09509	5.55483	5.82224	6.20425	6.44557	5.63943	4.61001	6.00291
	TC0900001616.mm.2	10.5713	10.3477	10.5403	10.5847	10.4076	10.2365	10.3423	10.3793	10.5363	10.1122	10.088	10.3457	10.5161	9.97171	10.3882	10.7887
	TC0900001625.mm.2	5.52668	5.0786	5.80003	5.7998	5.54226	4.42883	5.54318	6.23699	5.28786	4.9285	5.77994	5.92767	5.27123	5.01662	5.57967	5.00003
	TC0900001665.mm.2	11.6544	10.429	9.79109	9.51931	11.4649	11.2444	9.34199	9.54395	11.3323	10.7307	9.06212	10.0738	10.9564	10.761	9.80492	9.47434
	TC0900001675.mm.2	4.03094	7.18894	6.05076	4.56196	5.62082	7.35873	5.98517	5.87632	5.42038	6.4868	6.32661	5.69966	6.12083	7.28175	7.96351	4.78067
	TC0900001720.mm.2	7.64453	8.0638	7.02155	7.6672	7.88791	8.4038	7.49107	6.67363	7.55531	7.88042	6.59818	6.41404	7.33077	7.98448	7.9585	7.36449
	TC0900001726.mm.2	3.15166	3.4971	2.84971	2.53965	3.27446	3.22617	3.79837	3.40204	3.08193	3.32187	3.72401	2.93538	2.97398	3.51319	3.32149	3.19242
	TC0900001739.mm.2	3.04657	3.31358	3.12373	3.64976	3.17996	3.72348	3.0409	2.99204	3.49716	3.52738	3.12874	3.29704	3.19116	3.65427	2.92557	3.35328
	TC0900001817.mm.2	3.27852	3.89829	2.88143	3.03139	2.721	3.36936	2.93776	3.31103	3.13281	3.68732	3.42517	3.35984	2.86011	3.1731	3.56393	3.3323
	TC0900001823.mm.2	3.00761	3.26673	3.46793	3.87526	2.86065	3.45552	3.18129	2.59038	3.3983	4.22261	3.60938	3.42123	3.06861	3.72934	3.32039	3.98122
	TC0900001908.mm.2	5.34097	4.04569	5.40287	6.10078	4.98913	3.92399	4.71701	4.932	4.30859	3.62024	5.02476	5.40743	4.1626	4.05537	5.08467	5.10598
	TC0900001921.mm.2	7.18066	7.32526	7.72713	7.7724	6.91264	7.10559	7.53875	7.55878	6.94486	7.65927	7.3418	7.63348	6.96774	7.25311	7.6412	7.98902
	TC0900001942.mm.2	9.58693	9.77513	9.98371	10.3351	9.20578	9.53177	10.4569	10.0375	9.09761	9.74373	9.90927	10.2024	9.57249	9.86262	9.99896	9.73318
	TC0900002060.mm.2	6.66908	6.20479	6.331	6.44015	6.30714	5.69781	6.03215	7.02803	6.17143	5.69163	6.00618	6.3757	6.38576	5.51056	5.81021	6.36795
	TC0900002077.mm.2	3.62949	3.36261	4.08789	3.46064	3.39525	2.67843	3.25243	3.22112	4.03007	3.34341	2.96927	3.23854	3.66211	3.22528	3.37653	4.03949
	TC0900002088.mm.2	2.95045	3.05499	2.9682	3.25848	2.64732	3.44175	2.75721	3.28774	2.64864	3.53543	2.07025	2.46655	2.83015	2.89113	3.6642	2.51773
	TC0900002120.mm.2	10.3567	9.74578	6.90626	6.66589	10.4472	10.0766	6.83227	6.98335	10.264	9.65293	6.83588	6.2637	10.3361	9.83833	6.96411	7.11754
	TC0900002128.mm.2	7.18791	5.94367	4.37989	4.33468	6.39197	6.19082	5.00322	4.73606	6.95694	5.68567	4.53255	4.49667	7.34554	6.29224	5.15696	4.99001
	TC0900002165.mm.2	9.37808	9.36145	8.95387	9.59747	9.45903	9.01414	9.41524	9.32189	9.64885	8.94947	9.16552	9.36692	9.44761	9.28658	9.37953	9.46113
	TC0900002283.mm.2	11.3997	9.79808	8.02312	7.42589	10.331	9.61213	7.63193	8.15912	10.3909	9.88339	7.68443	7.61216	10.1113	9.89087	8.41907	7.76599
	TC0900002322.mm.2	8.16455	7.43199	6.48693	6.234	7.9076	7.69494	5.83386	6.0393	7.78529	7.47566	6.71825	6.23553	8.22038	7.39769	6.57887	6.66838
	TC0900002382.mm.2	7.4077	6.79709	7.65158	7.42519	8.13539	7.17175	7.79044	7.54293	7.54526	6.70023	7.51566	7.4682	7.45818	7.26966	7.02046	7.48133
	TC0900002495.mm.2	11.9549	11.8093	11.8486	11.775	12.1199	11.6115	11.6448	11.7459	12.1299	11.6106	11.8157	11.6647	11.9916	11.9765	11.3833	11.5073
	TC0900002510.mm.2	4.01965	3.18713	3.49934	3.78322	3.54717	3.21886	3.54052	2.97128	3.64798	3.18216	3.65035	3.42013	3.90835	3.56696	2.86491	2.74624
	TC0900002519.mm.2	4.77218	5.16566	5.76658	5.45793	4.64293	5.00385	5.58118	5.21587	4.58769	4.81421	5.66636	4.62245	4.50278	5.31124	5.6318	4.86726
	TC0900002652.mm.2	8.34878	9.08137	9.48974	8.77952	7.97548	8.50052	8.86008	8.82317	8.33032	8.80222	9.0687	8.76514	8.48145	8.96205	9.12358	8.55958
	TC0900002757.mm.2	12.4959	12.1504	11.4929	11.1374	12.4729	12.1293	11.5376	11.265	12.3078	12.0124	11.1776	10.9733	12.1574	12.1883	11.5354	11.3463
	TC0900002890.mm.2	4.65841	4.30537	4.4157	4.48211	4.35294	4.36666	3.94989	4.44171	4.65536	4.28606	4.04109	3.87001	4.66408	4.48601	4.26922	4.14093
	TC0900002958.mm.2	10.9226	10.4516	10.3324	10.8146	10.7965	10.6716	10.5948	10.7113	10.6579	10.3542	10.8292	10.5536	10.7593	10.4886	10.7546	10.2307
	TC0900002969.mm.2	13.6744	13.3434	12.6705	12.6142	13.5702	13.2762	12.4416	12.4758	13.7032	13.2305	12.6416	12.759	13.7776	13.6801	12.7893	13.0366
	TC0900003028.mm.2	5.01024	4.68165	5.17626	4.43651	4.89774	3.93571	4.68763	5.20086	5.37327	4.61286	4.83001	4.65911	4.95219	3.96249	4.5298	4.80085
	TC0900003204.mm.2	5.93792	6.62033	5.90612	5.16965	5.8467	6.24604	6.11527	5.81436	6.3883	6.3321	7.67126	7.2097	5.86189	6.93372	6.29364	6.21336
	TC0900003246.mm.2	2.50162	3.05649	2.85132	2.8715	2.95602	3.166	3.3519	2.82447	2.70555	3.04722	2.70437	2.85127	2.92347	2.99241	2.67849	2.78199
	TC0900003249.mm.2	7.40057	7.85582	7.60385	6.98592	7.52975	7.75446	7.60873	8.25011	7.50679	7.7958	6.94545	7.59549	7.36003	7.91883	7.3145	6.80476
	TC0900003310.mm.2	11.7106	11.287	9.42639	9.47526	11.8623	11.2162	9.71776	9.95891	11.6683	11.1802	9.58901	9.30359	11.6484	11.497	9.79671	9.56384
	TC0900003312.mm.2	3.09839	3.45242	2.77632	3.10175	3.3626	3.82524	2.74747	2.53528	2.99604	3.79793	2.63869	2.46828	3.35724	3.60888	3.05254	2.30769
	TC0900003327.mm.2	3.39376	3.87877	3.54046	3.33993	3.51722	3.72007	3.52154	3.14228	3.32349	3.80397	4.2933	3.37902	3.22899	3.49004	3.61608	3.01094
	TC0900003339.mm.2	9.19327	9.75494	10.4368	10.5447	9.36079	9.46789	10.3922	10.5304	9.43796	9.83798	10.3742	10.3742	9.15998	9.678	10.122	10.1804
	TC0X00000060.mm.2	5.49693	5.72446	5.96475	6.94419	5.35442	5.79622	6.08575	6.16946	5.39055	6.03175	5.85415	6.39364	5.58216	5.5911	5.88237	6.37596
	TC0X00000274.mm.2	3.97217	4.08534	3.73346	5.21746	4.28988	4.80922	4.46758	4.26386	3.58517	4.62613	4.77862	4.50862	3.87608	4.64751	4.10186	4.40798
	TC0X00000332.mm.2	2.651	3.06237	2.77054	3.20459	2.76325	3.11456	2.92491	2.77356	3.01647	3.34622	3.20193	3.051	2.97188	3.19093	2.66864	2.94922
	TC0X00000404.mm.2	3.3478	4.00743	3.74296	3.46529	2.94605	3.76459	3.05454	3.39836	3.05744	3.67552	3.64169	3.2113	3.36963	3.99517	3.52242	3.4317
	TC0X00000427.mm.2	7.96537	8.3739	9.61513	9.15289	7.62821	8.34051	9.9781	9.43167	7.3497	8.09938	9.55836	9.60702	7.63566	8.03608	9.63742	9.15269
	TC0X00000439.mm.2	7.45765	6.4637	6.64616	6.07198	7.33986	6.71994	6.49297	7.13474	6.84465	7.06238	6.19907	7.01036	7.58662	6.86702	6.1507	7.05182
	TC0X00000521.mm.2	4.57538	5.67693	4.13724	3.55416	4.03706	4.7752	3.55723	3.49085	4.23993	5.12636	4.50484	4.22568	3.86578	5.34984	4.06354	3.6661
	TC0X00000531.mm.2	3.61388	3.75544	2.95739	3.65924	3.10498	3.63216	3.5889	3.50914	2.88972	3.75182	3.3886	3.80253	3.35001	3.77155	3.1896	3.37568
	TC0X00000670.mm.2	2.90624	3.16662	3.33369	2.8257	2.84011	3.40988	2.84055	3.47707	3.05129	3.42095	3.40367	3.27794	2.99873	3.18618	3.11257	3.12655
	TC0X00000682.mm.2	9.90411	9.29791	9.39663	9.36111	9.47525	9.35668	9.46567	9.53787	9.78364	9.21829	8.86054	9.24077	9.50734	9.23429	8.97542	9.30682
	TC0X00000713.mm.2	10.2368	9.77349	8.43152	8.02942	10.4846	10.2456	8.34414	8.63434	10.6103	9.82141	8.03849	8.42963	10.3672	10.1943	8.92036	8.57777
	TC0X00000934.mm.2	6.22684	5.73634	6.39647	6.43254	5.96753	5.88979	6.55982	6.88713	6.18717	5.87313	6.26216	6.99715	6.23906	5.48633	6.7473	6.44871
	TC0X00000986.mm.2	3.94154	4.72423	5.02454	4.5104	4.02508	4.29691	4.61816	4.24199	4.23129	5.48526	4.8923	3.80412	4.27817	4.80117	4.58481	4.14818
	TC0X00001047.mm.2	12.8551	13.7756	14.3019	14.6054	13.0284	13.3194	14.3054	14.219	12.8731	13.4011	14.3407	13.9125	13.1777	13.5215	14.0501	13.0656
	TC0X00001128.mm.2	4.25427	3.85567	3.96212	4.04926	4.05209	3.93135	3.81479	3.76018	4.44661	3.8981	3.84634	4.40565	4.62104	4.19254	3.49822	3.93265
	TC0X00001147.mm.2	2.81366	2.64215	3.75773	2.87572	3.11225	2.43086	3.23875	3.00746	3.31772	2.95906	3.45852	2.66179	3.09399	2.70783	2.69213	3.76327
	TC0X00001362.mm.2	3.49117	4.27665	3.63191	3.6809	3.76213	3.9938	3.82983	3.04423	3.49928	3.90979	4.22616	3.81969	3.55087	4.37551	3.4239	4.55503
	TC0X00001425.mm.2	2.67852	3.17123	3.46375	3.18993	2.81447	3.36701	3.13598	3.62312	3.08572	3.56813	3.58967	3.11784	3.04845	3.22944	2.78568	4.5308
	TC0X00001549.mm.2	2.88034	2.69964	2.68381	2.83527	2.94205	2.70305	2.04763	3.50238	3.14131	2.77382	3.10649	2.90437	3.09816	2.68849	3.17026	2.63148
	TC0X00001612.mm.2	11.4661	11.7627	11.8599	12.1837	11.3045	11.6209	12.1881	11.9574	11.2828	11.6939	11.4739	11.986	11.2853	11.5278	12.2621	11.8338
	TC0X00001619.mm.2	2.7577	3.13605	3.20362	2.75934	3.10114	3.03269	2.68009	3.00812	2.45004	3.17039	3.54914	2.46363	2.71966	3.27942	3.03213	2.93938
	TC0X00001780.mm.2	15.8215	16.1504	16.3955	16.5653	15.9993	16.0043	16.4141	16.4247	15.8798	16.1201	16.5051	16.4656	15.9552	16.032	16.0525	16.2356
	TC0X00001896.mm.2	2.90471	2.8442	2.82567	2.83772	3.36741	2.84483	2.70939	2.70118	3.68534	2.91414	3.87158	3.05371	3.50135	2.72377	2.95694	2.63164
	TC0X00002015.mm.2	3.62481	3.67921	3.39034	4.72112	3.83632	4.11059	3.71663	4.06227	3.22969	4.1012	3.54074	4.36568	3.43797	4.64433	2.70631	3.86863
	TC0X00002063.mm.2	3.51969	3.47904	3.5272	3.83262	3.48868	4.13481	3.32887	3.62272	3.27147	4.14726	3.52665	3.46493	3.29465	4.24496	3.48654	3.42946
	TC0X00002081.mm.2	3.9193	2.91258	2.93574	4.23232	3.80907	3.37999	3.71257	3.128	3.45659	2.94575	3.04772	3.11972	3.20263	3.17225	3.17033	3.37427
	TC0X00002706.mm.2	8.93615	9.45122	8.74768	9.1684	9.00131	9.32387	9.33824	9.41268	9.04549	9.32833	9.14142	9.15924	9.14771	9.60527	8.7684	9.13804
	TC0X00002827.mm.2	3.81814	2.70576	4.07708	3.33862	3.20779	2.8913	3.27661	3.36159	3.15004	2.9865	3.30811	3.42105	3.83913	2.68194	3.30321	3.88287
	TC0X00002834.mm.2	7.03518	7.38345	8.20944	8.24825	5.88291	7.18559	8.63156	8.4459	5.10909	7.05057	8.38068	8.02297	5.40262	6.86263	8.88771	8.71174
	TC0X00002848.mm.2	4.42945	3.78739	4.15366	2.80141	4.09714	3.76929	3.59959	3.47426	4.0921	3.53497	3.25758	4.85605	3.88463	3.29272	4.24043	3.93716
	TC0X00002988.mm.2	2.85767	3.41626	3.35263	3.43371	2.54132	3.37201	3.88864	2.40104	3.22381	3.31237	3.34477	2.87794	3.13156	3.435	2.53415	3.21842
	TC0X00003022.mm.2	5.54248	5.62132	6.58539	6.60588	5.63032	5.92615	5.47486	5.64125	5.69494	6.12775	5.72797	5.87372	5.47246	6.0474	5.48253	6.28461
	TC0X00003116.mm.2	2.83812	2.85746	3.02495	3.13214	2.95994	3.13371	3.09793	3.58393	2.88103	3.36758	3.19847	3.02091	2.76491	3.28985	2.95126	3.36701
	TC0X00003327.mm.2	6.1523	7.03816	6.54854	6.64272	6.38304	6.92716	6.44008	5.85327	6.49477	6.40055	6.7671	7.21541	5.91728	6.88199	6.68825	6.13654
	TC0X00003388.mm.2	2.91067	3.38913	2.79858	3.91132	3.03024	3.29311	3.30241	3.00092	2.96285	3.1271	3.66394	3.2916	3.05869	3.17142	3.30098	3.34363
	TC0X00003389.mm.2	2.91067	3.38913	2.79858	3.91132	3.03024	3.29311	3.30241	3.00092	2.96285	3.1271	3.66394	3.2916	3.05869	3.17142	3.30098	3.34363
	TC0X00003390.mm.2	4.041	4.59066	4.27101	5.10549	4.7971	5.07294	4.41005	4.83353	4.44931	5.1927	5.0716	4.66008	4.48272	5.02195	4.75327	5.01323
	TC0X00003392.mm.2	3.49204	3.6913	3.62887	3.43096	3.23412	3.77446	3.43047	4.29526	2.98228	3.84515	3.48227	4.09527	3.41185	3.70321	3.4391	4.0261
	TC0X00003400.mm.2	9.87247	7.42033	6.15602	5.34904	9.80143	9.10949	5.39451	5.20446	9.47465	8.20944	5.66106	5.0179	9.19958	8.77374	6.09001	4.42915
	TC0X00003401.mm.2	4.63017	5.22858	4.80595	5.33033	4.56369	5.26742	4.79108	4.69194	4.60153	4.93986	4.65645	4.6413	4.95476	4.88775	4.82266	4.9796
	TC0X00003412.mm.2	8.01639	7.55271	7.98934	7.81763	7.71826	7.25766	7.92011	7.7848	8.45628	7.03517	7.45515	7.69353	7.68743	7.63864	7.63077	8.15595
	TC0Y00000062.mm.2	3.02371	3.58374	3.45587	3.78012	3.19306	3.42891	3.51085	3.58024	3.41753	4.09289	4.13729	3.09011	3.11514	3.64438	3.17108	3.42344
	TC0Y00000064.mm.2	3.02371	3.58374	3.45587	3.78012	3.19306	3.42891	3.51085	3.58024	3.41753	4.09289	4.13729	3.09011	3.11514	3.64438	3.17108	3.42344
	TC1000000045.mm.2	6.14985	6.87829	5.1078	5.95803	6.23332	7.19711	5.80354	6.17999	6.68344	7.49327	5.51356	6.04899	7.19028	7.3795	6.51415	5.75338
	TC1000000056.mm.2	5.17338	5.75383	6.49427	5.95039	5.33208	5.9067	6.64511	6.61992	4.59186	5.85881	5.9906	5.82087	4.84741	5.33252	5.85934	5.86664
	TC1000000080.mm.2	10.8596	10.5856	10.1169	10.1827	10.9598	10.6842	10.2316	9.96943	11.0086	10.4677	9.8517	9.79881	11.1676	10.938	10.0115	10.4705
	TC1000000100.mm.2	7.50641	6.70038	6.74751	6.75464	7.42361	6.95154	7.31183	7.04552	7.48083	7.04894	6.598	7.56963	7.24808	6.93765	7.0758	7.53237
	TC1000000126.mm.2	12.8347	12.0987	11.6545	11.7724	12.8341	12.3606	11.849	11.3494	12.9549	12.4083	11.7161	11.6263	12.6146	12.5448	11.6323	11.0807
	TC1000000147.mm.2	11.4497	11.0565	9.66215	9.92827	11.7447	11.297	10.0143	10.2686	11.6028	11.1064	9.89817	9.96209	11.4683	11.3984	10.154	10.6757
	TC1000000197.mm.2	3.04828	3.14715	2.90995	3.71099	2.97596	3.38303	3.79685	3.1584	3.04154	3.56874	3.39705	3.43172	2.61656	3.53922	2.62284	3.38603
	TC1000000216.mm.2	11.0777	10.852	11.3112	10.5831	11.1151	11.0451	11.567	11.4713	11.4168	10.6054	10.7197	11.4182	11.0286	10.853	11.1299	11.4207
	TC1000000364.mm.2	6.31681	5.71817	6.74904	5.74244	6.20602	5.9861	6.18588	6.01778	6.19789	5.49708	6.0889	5.94063	6.15322	5.9703	6.04612	6.02643
	TC1000000365.mm.2	9.8179	9.42948	11.6675	11.5804	10.0868	9.75897	12.04	11.9558	9.8278	9.39397	11.886	12.1594	9.97152	9.76803	11.3196	12.3528
	TC1000000402.mm.2	11.7204	10.8376	9.74593	8.04827	11.4091	11.3436	8.79174	8.73024	11.1236	10.5047	9.44109	9.37018	11.4172	10.7343	9.531	8.93685
	TC1000000422.mm.2	13.3939	13.0694	12.1843	12.7034	13.512	13.0595	12.6579	12.7053	13.4322	13.2556	12.778	12.661	13.3893	13.3659	12.8015	12.8882
	TC1000000430.mm.2	8.33896	8.10144	8.20498	8.2462	8.32694	7.96469	8.49051	7.86199	8.36857	8.06624	8.31937	8.38456	8.66316	8.22549	8.53174	8.51617
	TC1000000502.mm.2	10.6	10.3636	9.4547	9.25507	10.7876	10.1758	9.11973	9.26889	10.8265	10.2345	9.53278	9.31652	10.4085	10.5402	9.20963	9.51082
	TC1000000512.mm.2	9.66994	9.53324	10.852	10.4199	9.67604	9.53514	10.3038	10.1981	9.8044	9.65352	10.3847	10.263	9.78804	9.5145	9.82974	10.1947
	TC1000000524.mm.2	3.4285	3.07971	3.19153	3.48271	3.23337	3.00566	3.06746	3.18037	3.21826	2.90758	3.38137	3.32178	3.25959	3.18571	2.98991	3.35246
	TC1000000531.mm.2	12.982	13.2388	13.5845	13.2424	12.6854	13.0191	13.4718	13.5032	12.7886	12.9448	13.2893	13.562	12.6974	13.0075	13.3159	13.5642
	TC1000000551.mm.2	5.04407	4.77208	4.56835	4.71238	5.11252	4.86149	4.68561	4.17384	5.29912	4.9788	4.75726	4.65901	5.3198	4.80099	4.71025	4.35717
	TC1000000598.mm.2	9.61476	9.92674	10.1764	10.9974	9.5245	9.74446	10.4138	10.2939	9.59579	10.0665	10.2462	10.5015	9.21872	9.71784	10.3397	10.5585
	TC1000000605.mm.2	3.52447	2.98903	3.36255	2.54119	3.58609	3.0619	3.83706	3.0932	3.62812	2.93929	3.03304	3.18056	3.49006	3.19691	2.9264	3.20134
	TC1000000693.mm.2	12.7744	11.7337	11.1649	11.5839	12.4158	12.1264	11.6299	11.5695	12.5186	11.8058	11.5523	11.9863	12.7056	12.1426	11.5275	11.9316
	TC1000000704.mm.2	4.63571	4.05134	4.22762	4.66693	4.43564	4.23625	4.37357	4.43226	4.33422	4.22948	4.08553	4.42765	4.34063	4.32194	4.24355	4.41458
	TC1000000731.mm.2	3.10576	2.80051	3.14691	3.96576	3.52768	2.64026	3.61481	3.01866	3.41838	2.93155	3.02755	3.10908	2.87206	2.57267	3.22702	3.43403
	TC1000000743.mm.2	8.08047	7.28754	7.54028	7.52608	7.86164	7.53948	7.63521	7.34027	7.69137	7.78726	7.08369	7.63474	8.01104	7.48112	7.50453	7.75263
	TC1000000760.mm.2	14.4537	14.5597	14.1714	14.6009	14.4376	14.688	14.6744	14.338	14.6168	14.6124	14.4212	14.4755	14.4931	14.6224	14.6083	14.3773
	TC1000000776.mm.2	7.86991	8.13484	3.95866	3.33131	7.21613	8.00322	4.20082	3.81706	7.1624	7.79608	3.69467	3.61871	7.67999	7.94937	3.85452	3.77505
	TC1000000836.mm.2	10.7716	11.3264	13.2848	12.9409	10.4423	11.1617	13.6705	13.4415	10.2038	11.1774	12.7387	13.2112	10.3058	10.9199	12.925	13.1388
	TC1000000895.mm.2	11.1638	11.5763	13.6487	12.9393	10.7706	11.0496	13.1417	13.6228	10.8514	11.5977	13.3997	13.442	11.2146	11.8297	13.6718	13.4955
	TC1000000896.mm.2	8.97756	8.08277	8.10459	7.95747	8.60768	8.21816	8.65124	8.07936	8.62889	8.51527	8.16216	7.87513	8.54196	8.50882	8.37825	8.14779
	TC1000000898.mm.2	5.39079	5.66178	7.06673	7.03095	5.86615	5.95617	7.17171	6.99527	5.26655	5.95149	7.15892	6.33395	5.51475	6.0839	6.23409	6.21573
	TC1000001031.mm.2	3.43402	3.76043	4.31908	3.57006	3.07597	3.76201	3.46781	4.21474	2.85388	3.65203	3.64107	3.98758	3.22844	3.69647	3.39682	3.39726
	TC1000001260.mm.2	2.73154	2.86062	2.82041	3.14746	2.71074	2.92192	3.14218	2.97898	2.61694	2.97345	3.40145	3.13751	2.85723	2.98461	3.1338	2.81826
	TC1000001298.mm.2	13.7781	13.2399	14.2062	14.3707	13.7174	13.2067	14.3573	14.2948	13.9026	13.6585	14.7022	14.3583	13.8884	13.6639	14.0524	14.5809
	TC1000001301.mm.2	12.6691	11.5706	6.60582	6.58538	13.7742	12.5454	6.26271	6.6598	13.5025	12.4294	7.49623	7.1319	13.4283	12.7244	7.09711	7.164
	TC1000001506.mm.2	2.72017	2.57186	2.47509	2.89543	3.12259	2.56807	3.29267	2.99917	3.0562	2.56534	2.94425	2.69215	2.69485	2.62631	2.73684	2.75015
	TC1000001512.mm.2	11.1857	10.3402	10.9142	10.8457	11.0361	10.5385	10.8293	11.097	10.8357	10.7273	10.8051	10.7478	10.6026	10.5049	10.4046	10.7547
	TC1000001542.mm.2	10.5595	10.6316	12.1398	11.8954	10.5393	10.7267	12.1316	12.2768	10.342	10.5312	11.7028	11.8926	10.3696	10.736	12.0568	12.0046
	TC1000001621.mm.2	10.2668	11.1046	10.0146	10.3522	10.0385	10.6313	9.88657	10.1164	10.3397	11.5323	10.0925	10.3841	10.2254	10.4642	10.8653	10.2516
	TC1000001694.mm.2	6.68905	6.48197	6.1201	6.0999	6.6922	6.25704	5.8615	7.0841	6.67099	5.90114	6.10306	6.26724	6.97303	6.35379	6.39298	6.75506
	TC1000001761.mm.2	10.3219	9.62343	6.34729	5.9565	10.344	9.88442	5.76524	5.65348	10.1263	9.75167	6.13244	5.83835	10.4027	9.90555	6.3772	6.15855
	TC1000001767.mm.2	9.86541	9.00238	8.12622	8.13197	9.18558	8.82389	8.41976	7.94571	9.53571	8.9843	8.52025	8.23311	9.59797	9.41363	7.85126	8.28953
	TC1000001813.mm.2	16.0918	15.2838	12.2408	12.1162	16.1883	15.9125	12.2602	12.0925	16.2618	15.9015	12.3821	12.4045	16.1781	15.81	13.6375	11.7186
	TC1000001934.mm.2	8.79603	8.44415	8.42054	8.0606	8.82049	8.33825	8.71231	8.85548	8.96854	8.62812	8.22201	8.73187	8.85149	8.8379	8.38966	8.83566
	TC1000001967.mm.2	3.31423	3.54757	2.92294	3.49984	3.7336	3.81997	3.96685	4.30212	3.2593	3.94105	4.95029	3.81836	3.15974	4.37085	3.99201	4.1202
	TC1000002093.mm.2	5.74791	6.52736	6.02296	6.27237	6.06351	6.31542	6.60236	5.92172	5.51149	6.50735	6.63537	6.09048	6.43357	6.565	6.7689	5.53096
	TC1000002212.mm.2	7.81603	7.44456	6.75958	7.27899	8.46687	7.50744	6.65244	7.13725	8.30822	6.70067	6.14654	6.57239	7.81115	7.56201	6.64201	6.54244
	TC1000002265.mm.2	10.3069	10.3338	10.2067	10.559	10.6523	10.4421	10.1497	9.94478	10.7161	10.1829	9.84596	10.0357	10.6552	10.3086	9.94641	10.275
	TC1000002437.mm.2	5.78761	6.16353	5.05418	5.57322	5.46097	6.38544	5.34816	5.34308	4.99299	6.1238	5.31801	5.00918	5.58768	5.75898	5.34026	5.09628
	TC1000002464.mm.2	6.67798	7.86409	7.34629	7.83277	7.12889	7.25826	7.30329	7.59249	7.12062	7.23505	7.16967	7.37137	7.03677	7.38265	6.97055	8.16044
	TC1000002467.mm.2	9.83922	9.37611	9.35296	9.89344	10.0966	9.57054	10.0372	10.0551	10.3759	9.48979	10.3539	10.0968	10.6341	10.1173	10.1192	9.98708
	TC1000002539.mm.2	4.38762	4.84847	5.41296	4.91963	4.59283	4.59861	5.43782	5.26851	4.22569	4.70259	5.22393	5.20768	4.4988	4.61935	5.24751	5.36038
	TC1000002611.mm.2	9.05657	8.65857	8.17437	9.12894	8.87081	8.72386	8.63072	8.56051	8.96806	8.77259	8.01788	8.60288	8.74692	8.56127	8.61612	8.24771
	TC1000002773.mm.2	2.88381	3.16888	3.03584	3.0307	2.84528	3.46855	3.27751	3.18321	3.02378	3.18671	3.05517	3.19517	2.81796	2.96786	2.96299	2.83816
	TC1000002823.mm.2	3.53044	3.67759	4.12613	4.02628	3.05154	4.31491	3.91822	3.8773	3.75999	4.18882	4.05103	3.45397	3.56215	4.00333	3.95966	3.84776
	TC1000002916.mm.2	9.29264	9.27204	8.72959	9.04731	9.31245	8.98071	8.96157	8.81027	9.43228	9.16746	9.19491	9.07306	9.42026	9.18924	8.91701	9.33821
	TC1000002943.mm.2	9.73525	9.5945	10.0416	10.422	9.67109	9.57444	10.3241	10.421	9.59889	9.49921	10.2192	10.3672	9.71016	9.62382	9.72961	9.86192
	TC1000003132.mm.2	7.48766	7.8024	6.94177	7.44767	7.31191	8.02924	6.88511	7.16573	7.551	7.58516	7.24632	7.35848	7.59764	7.72596	7.74784	7.51698
	TC1000003135.mm.2	7.26069	5.25291	3.4163	3.49284	8.4969	6.80786	3.40349	2.95739	8.04848	5.25139	3.71165	3.39052	7.88335	7.32643	3.24796	3.16336
	TC1000003150.mm.2	5.64285	5.86103	5.64762	5.40547	5.42024	5.98686	5.90374	5.93515	5.3361	5.70717	5.817	5.25035	5.50664	5.83019	5.59649	5.85866
	TC1000003161.mm.2	9.26802	9.63949	11.3925	11.7029	7.98251	9.04861	11.1463	11.3668	8.01944	9.98591	11.3961	11.0247	8.36792	9.25472	11.0247	10.5593
	TC1000003179.mm.2	3.13164	4.06546	3.50524	4.30396	3.35119	4.13653	4.23902	3.15105	3.66047	3.88912	3.46871	3.47128	3.11307	3.61933	3.67471	3.43733
	TC1000003180.mm.2	3.66647	4.13665	3.66985	4.25314	3.42238	4.18694	4.2592	3.61722	3.54705	3.57997	3.56941	3.67268	3.42969	4.0684	3.72512	3.24333
	TC1000003226.mm.2	4.20248	5.16142	5.71778	5.6131	4.30276	4.62077	5.89082	6.07178	4.66129	5.07705	5.95762	5.92022	4.33867	4.90907	5.25326	5.80789
	TC1100000316.mm.2	7.78381	8.41792	8.60811	8.32257	7.96325	8.29519	8.5945	8.01164	7.69873	8.1823	8.21138	8.67037	7.95226	7.96347	8.24784	8.51392
	TC1100000324.mm.2	13.7391	13.4229	12.867	12.6628	13.7421	13.4491	12.7341	12.7593	13.8368	13.432	12.6807	12.6136	13.6658	13.6743	12.2487	12.8471
	TC1100000341.mm.2	12.7432	12.2622	12.5101	12.3981	12.7953	12.5108	12.6985	12.5922	12.5469	11.9645	12.4628	12.5137	12.6762	12.2981	13.0007	12.2061
	TC1100000362.mm.2	13.8686	13.2063	12.3116	11.1996	14.1835	13.2964	11.3197	11.6004	13.8605	13.3315	11.8036	11.1566	13.9754	13.877	12.6327	11.7311
	TC1100000500.mm.2	9.53801	9.26351	9.18138	9.40762	10.0025	9.21102	9.33103	9.16035	9.68817	9.14025	8.89169	9.42857	9.92643	9.55845	9.06119	9.86616
	TC1100000509.mm.2	4.24516	4.3097	4.5936	4.28475	4.04374	4.34375	4.49733	4.68236	4.07879	4.40613	4.3995	3.89849	3.94412	4.28754	3.79463	4.10474
	TC1100000608.mm.2	10.5183	11.1803	10.8957	10.9837	10.3039	10.9884	11.0171	11.3609	10.7845	11.0883	11.1405	11.3041	10.4536	11.0698	11.1645	11.4999
	TC1100000668.mm.2	7.97183	7.85661	8.25953	8.14662	7.94455	7.72161	8.27698	8.25934	7.928	7.5012	8.1779	8.3053	8.18174	7.88131	8.43085	8.32667
	TC1100000712.mm.2	3.30346	3.38337	3.53049	3.44344	3.21913	3.30953	3.14475	3.47494	3.17071	3.49995	3.1889	3.43707	3.14957	3.55837	3.5237	3.22356
	TC1100000726.mm.2	14.316	12.4866	9.31574	9.3002	14.1436	13.5178	9.62706	9.5559	13.7284	13.07	8.80984	9.7033	13.7137	13.134	10.6592	9.17412
	TC1100000907.mm.2	10.6703	10.8958	10.759	11.3216	10.4126	10.5167	11.0422	10.9274	10.3056	10.8104	11.1295	11.0896	10.3039	10.7494	10.4226	10.2931
	TC1100000928.mm.2	7.38161	7.01163	7.71444	6.8091	7.72601	6.98706	7.5204	7.88762	7.3649	7.03161	7.47407	7.41398	7.51422	7.47269	7.69177	7.80484
	TC1100000941.mm.2	2.95306	3.12835	2.68388	2.53661	2.57998	3.15617	2.48473	3.35129	2.28757	3.07581	2.37235	3.16774	2.53388	2.74412	2.91072	2.85771
	TC1100000967.mm.2	13.1997	12.6634	12.1605	12.3959	13.0849	12.7791	12.4663	12.3228	13.0046	12.7743	12.274	12.3739	13.0827	13.0487	12.4363	12.8219
	TC1100001016.mm.2	3.98439	4.38263	3.28631	3.43122	3.23544	3.98484	3.01032	2.92591	3.85997	4.0107	3.69355	5.05938	3.53099	4.21464	4.03638	3.64464
	TC1100001076.mm.2	9.51509	10.1577	10.975	10.0768	9.66258	10.0128	10.7244	10.5129	9.83425	9.94959	10.5519	10.447	9.73865	9.94401	10.696	10.2734
	TC1100001239.mm.2	3.91479	6.94259	4.07224	3.36435	5.96834	7.35086	4.26745	3.51036	5.2724	6.99533	4.40192	3.76899	5.74792	6.80291	6.97846	3.5335
	TC1100001345.mm.2	9.07165	9.64768	9.86201	10.0371	9.09154	9.55687	9.96644	10.0428	9.27622	9.36813	9.51022	9.94044	9.10723	9.59148	9.95756	9.75971
	TC1100001395.mm.2	3.01946	2.29475	2.84981	2.36685	3.01076	2.63338	2.6338	2.69043	3.01789	2.46543	2.85713	2.50407	2.77819	2.69238	2.66086	2.41765
	TC1100001515.mm.2	8.53879	8.78679	8.81923	9.10933	8.46997	8.63376	8.83947	8.8331	8.59323	8.84724	8.83038	8.67093	8.40891	8.71024	8.78858	8.71936
	TC1100001537.mm.2	7.84869	7.68562	7.65638	7.31125	7.76142	7.52261	7.64893	7.70712	7.61735	7.42652	7.86457	7.61019	8.06616	7.4658	7.86222	7.53529
	TC1100001565.mm.2	12.0962	12.5146	12.6942	12.9177	12.2956	12.5508	12.7531	12.7428	12.5406	12.8781	12.9104	12.4911	12.2657	12.5259	13.4469	12.4605
	TC1100001579.mm.2	7.46075	5.05419	5.46476	4.05263	11.0778	8.0904	4.23854	4.58415	10.7232	6.2804	4.25633	4.19932	10.1207	6.6456	4.41291	4.1942
	TC1100001580.mm.2	7.767	7.62782	7.3113	6.98051	7.17237	8.18062	7.10849	6.99201	7.31323	7.86677	7.61733	7.38245	7.34181	7.76561	7.2084	6.97781
	TC1100001592.mm.2	9.95209	10.449	7.73406	8.26618	9.83981	10.8152	8.46993	8.5868	10.0788	10.6498	8.53461	9.08483	10.0834	10.932	9.53194	8.98917
	TC1100001702.mm.2	3.52314	3.65246	3.50475	3.52749	3.52323	3.85468	3.32367	3.4387	3.13237	4.11261	3.45963	3.88023	3.32709	4.47572	3.29464	4.3108
	TC1100001756.mm.2	11.17	11.5046	11.2148	10.8922	11.4244	11.5145	11.1	11.1581	11.3834	11.5666	10.6723	10.6967	11.3548	11.566	11.0455	10.3273
	TC1100001880.mm.2	4.75276	4.30719	5.01437	4.72295	4.63868	4.03217	5.72425	4.66629	4.30896	4.15039	4.05165	4.95408	4.78243	4.11228	5.22051	4.99629
	TC1100001892.mm.2	10.4131	10.6379	9.84522	9.78916	10.2412	10.6378	10.0825	9.91435	10.2239	10.3924	10.2276	10.0951	10.3271	10.6399	9.79318	9.77268
	TC1100001905.mm.2	6.24227	6.13321	6.99463	6.69926	5.97643	6.61762	7.25454	6.77429	6.0346	6.68438	6.95235	6.84041	6.14789	6.37083	6.96933	6.44554
	TC1100002025.mm.2	3.04008	2.39427	2.85191	2.66016	3.20526	2.83278	2.66743	3.0032	2.80084	2.75034	3.23547	2.92621	3.04859	2.61521	3.11202	2.93795
	TC1100002120.mm.2	3.30996	3.93233	3.45004	4.10404	2.99982	3.6696	3.62733	3.19044	3.79349	4.65006	3.79605	3.60948	3.52641	4.37438	4.39501	4.34032
	TC1100002324.mm.2	12.1188	12.3687	12.2495	12.2968	12.1007	12.222	12.1187	12.0434	12.0421	12.1941	12.2576	11.83	12.0713	12.3131	12.0597	11.9383
	TC1100002366.mm.2	2.8094	3.77041	3.24119	4.16395	3.15132	3.85493	3.01823	2.55377	3.6783	4.62799	3.70985	3.45531	2.79667	3.707	3.93544	3.65001
	TC1100002420.mm.2	8.25617	8.79094	8.1009	8.10138	8.29676	8.51795	8.37878	8.04724	8.47695	8.43201	7.79589	7.97169	8.37837	8.58679	8.35502	8.02304
	TC1100002470.mm.2	3.48205	3.05559	3.51277	3.35223	3.38517	3.3144	3.09356	3.29787	3.73756	3.38027	3.61609	2.93264	3.58498	3.16114	3.59724	3.24646
	TC1100002550.mm.2	13.5716	14.1326	14.0901	14.0948	13.3691	14.0526	14.2982	14.0699	13.2325	13.6891	14.4176	14.6284	13.5096	13.5816	14.2214	14.2436
	TC1100002579.mm.2	10.5174	9.62321	9.19594	9.25661	10.0029	9.46474	8.99912	9.29305	10.172	9.39231	8.83522	9.31932	10.4587	9.63	10.0158	9.22155
	TC1100002642.mm.2	5.87862	8.16722	9.97336	8.53026	6.90477	7.41848	9.85667	9.34578	6.88268	7.62847	9.54137	9.37156	7.29781	7.54604	11.1998	9.16821
	TC1100002648.mm.2	10.103	12.0974	14.8132	14.7415	10.7319	11.5527	14.9166	14.8327	10.7252	11.9964	14.6537	14.6064	10.9561	11.5541	15.0272	14.4249
	TC1100002649.mm.2	4.11536	6.68863	3.99717	3.85487	5.99905	6.95854	4.19437	4.01733	5.55074	6.9512	4.09904	3.74218	6.65211	7.24079	7.66903	3.41877
	TC1100002653.mm.2	3.13294	3.0835	3.77189	2.72852	2.58057	3.35389	2.42664	3.45201	3.0414	3.55531	2.76918	3.21082	2.59582	3.19954	3.28852	2.28308
	TC1100002690.mm.2	3.8167	2.95176	3.40436	3.44061	3.42411	3.04368	2.82008	3.23389	3.98651	3.0825	3.2647	2.99628	3.12211	3.04437	3.3084	3.09367
	TC1100002695.mm.2	6.42852	6.93867	7.61514	6.75625	6.20192	6.62972	7.05948	7.14512	6.58849	6.76532	7.45496	7.10531	6.38715	6.74614	6.82248	6.91379
	TC1100002730.mm.2	3.42807	4.06473	3.21267	3.25102	3.27699	3.56525	3.39105	2.89201	3.23865	3.77013	3.58757	3.07562	3.13615	3.53097	3.03877	3.43714
	TC1100002769.mm.2	5.08903	5.11782	5.65418	6.1599	5.47269	5.14911	5.20878	5.7196	5.69941	4.99834	6.31507	5.40555	5.45673	5.11765	6.02923	5.62273
	TC1100002772.mm.2	9.70717	11.0192	10.7841	11.181	10.4666	10.5578	11.2605	10.8971	10.7189	11.4331	11.0141	10.8634	10.3751	11.0047	11.6938	11.1152
	TC1100002817.mm.2	2.89939	3.74351	3.85381	3.16929	3.39552	3.87544	4.35938	3.57244	2.88774	3.7708	3.44217	3.08682	3.55907	3.7117	3.93486	3.484
	TC1100002827.mm.2	3.64365	2.86634	3.18719	3.89624	3.68417	2.91231	2.80634	2.89252	3.5745	3.12015	4.00071	3.22734	3.19926	3.09521	3.30294	3.5574
	TC1100003019.mm.2	14.6333	14.2465	13.2511	13.4523	14.6797	14.3605	13.5051	13.3692	14.6833	14.1138	12.8702	13.0383	14.5535	14.4549	13.6527	13.4047
	TC1100003067.mm.2	3.01147	2.57719	3.35163	3.38528	3.24906	2.91291	2.71955	3.37551	3.25147	2.71439	2.67986	2.86943	2.98369	2.91223	2.71632	2.66485
	TC1100003191.mm.2	3.8719	3.02537	4.07375	4.112	4.10232	3.00394	3.54145	3.49492	3.59774	3.57954	4.0607	3.37212	3.67252	3.48643	3.90789	2.9194
	TC1100003221.mm.2	10.1384	10.1178	10.6781	10.6895	9.81762	10.44	10.8763	10.8614	10.0728	10.4816	11.2484	10.6776	9.93361	10.3914	10.7438	10.6156
	TC1100003225.mm.2	12.3133	12.2804	12.5394	12.0961	12.4754	11.9193	11.9515	12.7144	12.3933	11.8628	12.3604	12.3591	12.4036	11.92	11.9206	12.4619
	TC1100003318.mm.2	12.4179	12.036	12.5437	13.0052	12.7731	12.2042	12.6882	12.5992	12.734	12.4243	12.4135	12.4129	12.5844	12.2558	12.0333	13.2184
	TC1100003369.mm.2	13.2019	12.6462	11.6824	11.6317	13.2736	13.089	11.7409	11.5478	13.1588	12.8873	11.7718	11.5845	13.035	12.972	12.314	11.6844
	TC1100003379.mm.2	6.47575	7.02074	7.5222	7.51283	6.8671	6.96761	7.0442	6.82982	6.89492	7.51896	7.71708	6.37643	6.82835	7.28292	8.48951	6.62633
	TC1100003538.mm.2	7.81419	7.51751	8.61336	8.41849	8.14875	7.64989	8.52899	8.0021	7.7843	7.10883	8.49536	9.05469	7.7747	7.29188	8.15815	8.31359
	TC1100003571.mm.2	3.97609	4.28525	4.50315	3.51235	3.78501	4.24157	4.06072	3.81301	3.72929	4.51657	3.85411	4.48515	3.6385	3.87801	3.52394	4.10328
	TC1100003583.mm.2	7.57532	8.56629	10.1085	9.32429	6.88278	7.96146	9.74326	9.69677	7.36879	7.80781	9.75679	9.79392	7.38361	7.96105	9.74698	9.2586
	TC1100003585.mm.2	3.15313	2.62058	3.0873	3.25664	3.31739	2.94354	3.00449	2.92888	3.25415	3.1531	3.0208	3.10189	3.24289	2.97539	3.01643	3.19021
	TC1100003625.mm.2	16.2443	16.0523	14.4954	14.3975	16.4105	16.1706	14.5774	14.4561	16.368	16.1774	14.5809	14.4188	16.3389	16.2812	15.006	14.6232
	TC1100003729.mm.2	2.81187	3.27021	2.78683	3.64115	3.27188	3.38658	3.22426	2.70407	3.29348	3.48642	2.90059	3.34558	2.82669	3.54551	3.29165	3.43086
	TC1100003769.mm.2	6.88765	7.63285	10.9064	10.4302	6.52418	7.20436	11.0691	10.7337	6.3513	7.05493	10.8641	11.0569	6.79886	7.47716	10.3704	11.1794
	TC1100003787.mm.2	8.13007	8.3399	8.37486	8.63017	8.07673	8.46937	8.69251	8.49227	7.89318	8.14568	7.90924	8.63032	8.12383	8.32114	8.31346	8.17681
	TC1100003919.mm.2	3.36472	3.58669	3.29559	4.15798	3.39198	3.61311	3.29059	3.49837	3.25005	3.77866	3.4672	3.40934	3.49376	3.52213	3.46657	3.39978
	TC1100003990.mm.2	8.80598	9.26114	10.5741	10.0738	9.04219	9.27276	10.4013	10.7217	9.10219	9.24256	10.3691	10.5121	8.80697	9.21608	9.90268	9.42037
	TC1100004117.mm.2	2.90995	3.18136	3.29856	3.16339	3.02805	3.01573	3.47059	3.18796	2.91683	3.18693	3.04332	2.78719	2.75058	3.12857	3.54372	2.8692
	TC1100004122.mm.2	13.59	13.3066	12.2222	12.4191	13.6628	13.3108	12.0722	12.1027	13.5447	13.1077	12.3645	11.9769	13.3675	13.4133	12.8503	11.747
	TC1100004204.mm.2	15.606	15.2545	14.7103	14.6719	15.5048	15.381	14.6562	14.5381	15.5237	15.3542	14.5062	14.5255	15.4241	15.3807	14.4833	14.1409
	TC1100004219.mm.2	11.8923	11.6399	11.899	11.7226	11.6974	11.5645	11.3379	11.6244	11.8917	11.557	11.4283	11.3695	11.5893	11.4588	11.4767	11.5958
	TC1100004278.mm.2	12.7194	13.2748	13.1551	13.1513	12.4434	12.8631	13.1501	13.3541	12.5849	13.0061	13.0249	13.1028	12.5332	12.9271	13.1426	12.9134
	TC1100004292.mm.2	10.0314	12.0374	14.8303	14.7995	10.397	11.4665	14.8513	14.7586	10.6716	12.1534	14.5952	14.6001	10.7602	11.5219	15.0129	14.3152
	TC1200000074.mm.2	5.3728	6.63829	6.30056	6.91819	5.29002	6.00823	6.82159	6.9648	5.85632	6.10486	5.92043	6.93456	5.93489	6.27046	6.66663	6.63511
	TC1200000261.mm.2	6.34731	6.23985	6.15646	6.34606	6.61084	6.33988	6.18757	6.5474	6.38853	6.27747	6.29906	6.27382	6.56029	6.23377	6.55115	6.48597
	TC1200000334.mm.2	7.57156	7.78444	10.3334	10.49	6.25089	7.65444	9.92966	9.58773	7.11075	8.33537	9.84108	9.96951	6.33267	7.43008	10.32	10.057
	TC1200000460.mm.2	14.1172	14.0826	13.6266	13.515	14.4531	14.2007	13.5387	13.73	14.5347	13.9949	13.5346	13.628	14.3101	14.124	13.5165	13.6934
	TC1200000521.mm.2	7.30276	6.46639	6.45439	6.89273	7.19248	6.67139	6.54924	6.40318	7.18982	6.44026	6.48683	6.74144	6.611	6.56173	6.61983	6.71301
	TC1200000604.mm.2	8.99482	9.32866	10.1811	9.53156	8.7344	9.15772	10.1933	9.85566	8.80704	9.06832	9.78654	10.0517	8.95427	9.39029	9.61966	10.1834
	TC1200000636.mm.2	7.15103	7.34342	7.72949	7.81524	7.23425	7.38279	7.5544	7.84189	7.13654	7.56327	7.46201	7.36857	6.96388	7.30895	7.32652	7.57628
	TC1200000671.mm.2	6.59208	5.76977	6.01847	5.74831	6.04755	5.78719	5.04113	4.87587	6.26582	5.2306	5.14951	4.96371	6.21041	5.9436	5.24486	4.94477
	TC1200000792.mm.2	14.1018	13.7478	13.4814	13.1592	13.9378	13.7866	13.5073	13.126	14.1245	13.8075	13.192	13.2918	13.8815	13.9177	13.5601	13.2801
	TC1200000795.mm.2	3.34522	3.20887	3.46936	3.53139	3.51029	3.24455	3.27903	3.52669	3.44031	3.29832	3.27916	3.16064	3.27464	3.18502	3.43662	3.36472
	TC1200000806.mm.2	7.26763	7.68305	8.27864	8.26572	7.24969	7.75727	8.30803	8.53191	7.50983	7.60751	7.60226	8.15417	7.56305	7.86261	7.9383	7.20744
	TC1200000829.mm.2	10.9017	11.3563	10.4548	10.1506	10.9913	11.2373	10.7918	10.6687	11.1585	11.2589	10.4327	10.7061	11.1461	11.1427	10.6645	10.3187
	TC1200000858.mm.2	2.87625	2.76701	2.9418	2.63053	3.40206	2.70151	3.04904	2.99251	3.42041	2.57829	3.26441	3.24956	3.04404	2.93909	2.73059	2.85288
	TC1200000970.mm.2	11.9221	12.1618	12.2231	12.2423	11.9245	11.9192	12.1555	12.3562	11.8077	12.0811	12.4609	12.0955	11.9647	12.151	12.0155	12.3461
	TC1200001028.mm.2	4.37827	4.79146	4.41592	4.16354	4.16558	4.57317	4.4599	4.35002	4.65571	5.41084	4.62904	3.86678	4.45209	5.36256	4.31787	4.33129
	TC1200001218.mm.2	5.83402	5.65865	5.97186	5.72094	5.78901	5.73487	6.42164	6.4989	5.87486	5.71915	5.991	6.4165	6.00753	5.34977	5.8773	6.45359
	TC1200001262.mm.2	8.6231	9.43844	11.933	11.731	8.2136	9.49208	11.9682	11.9821	8.18244	9.22728	11.5423	11.8107	8.6357	8.98621	10.812	11.7592
	TC1200001324.mm.2	5.9042	7.04579	8.43515	7.27862	5.85908	7.18533	8.29833	7.55653	6.76927	6.67835	7.47656	7.5864	6.04391	6.94466	7.00335	7.53322
	TC1200001464.mm.2	13.2023	13.4818	13.6658	14.0768	12.4422	13.0527	13.8102	13.861	12.4216	13.0853	13.9261	13.83	12.3734	13.067	13.9491	13.7154
	TC1200001498.mm.2	4.30227	3.59968	3.85622	4.52803	4.33069	4.01409	3.84667	3.52047	3.96224	3.75514	3.52535	4.06769	4.28273	3.62114	3.71974	4.24974
	TC1200001625.mm.2	9.15683	9.43424	12.2169	12.707	8.88105	9.10382	12.292	12.5091	9.04083	9.95952	12.6778	12.2852	9.18938	9.84094	10.652	12.2165
	TC1200001797.mm.2	3.2581	3.79134	2.86023	3.56137	3.32504	3.81482	2.95735	4.2044	3.60514	3.86244	2.94962	3.06984	3.39023	3.50282	3.41486	3.37273
	TC1200001865.mm.2	2.98204	2.45068	2.89367	3.28863	3.20765	2.8357	3.04059	3.45073	3.02433	2.7799	2.98259	3.08181	2.99765	2.81423	3.49319	3.0838
	TC1200001942.mm.2	2.89699	3.56394	2.95547	3.18653	2.83099	3.52553	2.64363	3.08694	2.98715	3.33175	2.92635	2.97258	3.19472	3.19247	2.91816	3.11974
	TC1200001972.mm.2	4.77455	4.49858	4.05475	3.84767	4.66682	4.01562	4.20153	3.10155	4.28425	4.15854	4.15939	4.09694	4.96993	3.95133	4.05807	4.33244
	TC1200002012.mm.2	5.16362	5.379	5.69089	5.61052	5.06031	5.84535	5.77819	5.15529	4.96462	5.42403	5.81024	5.02759	4.67416	5.17187	5.27213	5.21131
	TC1200002069.mm.2	5.41057	5.7438	5.33582	6.21962	5.8951	6.10194	6.59636	5.85113	5.69079	6.25532	5.47597	6.09713	5.28378	6.06823	5.44523	5.88481
	TC1200002077.mm.2	8.8537	9.20011	9.41911	9.18769	8.99489	9.07763	9.72226	9.24522	9.02362	9.5408	8.95736	9.12173	9.08544	9.22333	8.92529	8.66763
	TC1200002080.mm.2	4.77442	5.32034	4.68928	5.28496	5.06663	5.78332	5.13314	5.93065	5.06714	5.41013	5.22846	4.93531	5.27098	5.27691	5.21108	4.95317
	TC1200002090.mm.2	5.61844	6.11921	6.32403	6.262	5.66355	5.76051	6.07187	6.15342	5.56403	5.94416	6.38626	6.34979	5.80885	5.80777	6.51279	6.31227
	TC1200002121.mm.2	4.75497	4.29552	4.59385	5.15333	4.71703	4.30727	5.19307	4.99882	4.86528	4.59468	4.82042	4.81378	4.69302	4.59164	4.70855	5.07236
	TC1200002136.mm.2	3.17134	3.05992	3.49037	3.25693	3.2584	2.92547	3.21173	3.1357	3.4592	3.20175	3.53387	3.0861	3.2287	3.02627	3.33261	3.25244
	TC1200002269.mm.2	9.12448	11.1027	9.35355	6.50193	9.92064	10.4424	9.61192	6.74443	9.50874	10.307	9.39321	6.99519	9.72214	10.2369	11.9552	6.83637
	TC1300000009.mm.2	8.89008	9.85445	10.8768	10.5702	8.54247	9.67352	11.1362	10.9328	8.30338	9.17725	10.2616	11.0099	8.8811	9.09018	11.6035	10.5667
	TC1300000050.mm.2	11.8421	11.6609	11.3231	11.1792	11.9616	11.8527	11.2529	11.2537	11.8865	11.6857	11.3142	11.5325	12.0643	11.8189	11.5258	11.7488
	TC1300000101.mm.2	13.0555	13.2187	12.1821	12.3223	12.8318	12.9517	12.0577	11.9934	12.8824	13.2328	12.3722	12.3266	12.964	13.1254	12.2782	12.0155
	TC1300000161.mm.2	10.1877	10.0941	9.57335	10.065	10.6187	10.0222	10.1928	10.0276	10.4269	9.62986	10.2395	10.186	10.3764	10.258	10.438	10.3825
	TC1300000179.mm.2	6.9154	6.36032	7.25596	7.30538	6.79246	6.33781	6.73375	6.91954	6.70258	6.42595	6.72518	6.88044	7.10666	6.46468	6.74761	6.34915
	TC1300000206.mm.2	4.04333	2.82082	3.82247	3.1777	3.745	3.15467	3.13199	3.19369	3.48291	2.77375	3.96802	4.18887	3.18166	3.27249	3.5419	3.82833
	TC1300000249.mm.2	8.08943	8.13305	7.53001	7.64295	7.97791	7.58102	7.69926	7.66257	8.2801	7.65836	7.48022	7.49951	8.12094	7.46209	7.9302	8.09334
	TC1300000278.mm.2	17.1667	17.1431	17.7129	17.4848	17.2768	17.0671	17.5101	17.5472	17.3565	17.1197	17.5421	17.2897	17.3481	17.138	17.3999	17.5262
	TC1300000383.mm.2	8.77295	9.81461	11.3375	11.2734	8.82976	9.74478	10.8234	11.1459	9.08696	10.0323	10.5945	10.6981	8.72509	9.73674	10.7514	10.604
	TC1300000385.mm.2	4.32217	4.86857	6.54892	5.50771	3.26564	4.54065	6.43812	5.68866	4.22238	4.35229	5.81276	6.24136	4.10625	5.13413	5.42338	6.28263
	TC1300000490.mm.2	4.73074	5.23634	4.91555	5.36738	4.62754	4.7591	5.7255	5.68923	4.59928	4.98944	5.33558	5.3864	4.48334	5.14991	5.16474	5.23651
	TC1300000498.mm.2	10.0691	8.98327	8.55305	8.72976	10.3729	9.91712	9.41612	8.93999	10.5789	8.56331	8.666	9.26588	10.7236	9.93359	8.52142	9.13308
	TC1300000586.mm.2	6.91298	8.08955	6.76501	6.37442	5.95658	7.42184	7.17073	6.8182	7.10562	7.40084	6.97469	6.82426	7.03621	7.32971	8.50904	6.44234
	TC1300000635.mm.2	4.15353	4.49671	4.88564	4.5007	4.31983	4.67536	3.80703	5.02752	4.56059	5.03082	4.67885	4.30275	4.39404	4.63894	4.27599	4.03716
	TC1300000815.mm.2	10.7308	10.3652	11.0264	11.1232	10.3619	10.3073	11.3399	11.133	10.6707	10.217	10.8296	11.0119	10.5947	10.4301	10.9534	11.2695
	TC1300000838.mm.2	8.29124	7.53236	7.49359	6.87616	8.38587	7.60543	6.96243	7.12368	8.11996	7.42865	7.06952	6.94759	7.85278	7.83471	7.23813	7.102
	TC1300000942.mm.2	5.6489	5.08834	5.67809	5.15636	6.17866	4.72858	5.29132	5.95504	5.41609	4.49318	4.62298	5.10266	5.06748	4.67	5.41124	5.08119
	TC1300001419.mm.2	11.4763	10.9957	10.6533	10.9172	11.623	11.1599	10.6384	10.5905	11.4282	11.3181	10.678	10.6055	11.5823	11.2844	10.7452	10.4901
	TC1300001459.mm.2	2.88167	3.22942	3.43262	3.33518	2.83805	3.70914	2.89566	3.4761	2.87199	3.59578	3.2128	2.21488	2.99932	3.3201	2.65416	2.88553
	TC1300001550.mm.2	3.6688	4.02171	3.25196	3.78834	3.0693	3.49283	3.863	3.35892	3.30686	3.91523	3.90527	3.58908	3.46894	3.9469	3.91057	3.83831
	TC1300001630.mm.2	8.18216	7.87522	8.44855	8.73828	8.19637	8.09106	8.17497	8.16804	8.06091	8.06529	8.48708	8.37449	8.24728	7.99134	8.06293	8.08658
	TC1300001746.mm.2	5.38027	5.65273	5.24923	5.89862	5.44682	5.77505	5.37028	5.24514	4.94154	5.66262	6.0943	4.70592	5.10356	5.59456	5.38821	5.03329
	TC1300001789.mm.2	6.45965	5.85542	8.68945	8.56115	6.17138	5.68346	8.53196	9.20004	6.32197	6.00965	8.79573	9.00913	6.26645	5.47764	7.33376	9.19761
	TC1300001877.mm.2	5.78361	6.15946	6.08271	6.09072	5.53507	6.24293	5.89963	5.81657	5.6448	6.05405	6.39233	5.64376	5.71	6.26496	5.71053	5.57454
	TC1300001927.mm.2	6.18159	7.25676	6.43163	6.78207	6.00281	6.56384	5.98506	6.82852	6.51804	7.34623	6.30781	6.71563	6.30613	6.96686	6.94669	6.3266
	TC1300002017.mm.2	9.88607	9.39087	9.34766	9.70768	9.83368	9.76703	9.43391	9.35864	9.84558	9.37606	9.25007	9.25861	10.216	9.57255	9.29053	9.05576
	TC1300002076.mm.2	4.39185	6.36807	8.4789	7.88765	4.6438	5.59144	8.06268	8.46993	4.14396	5.15686	7.6027	8.07834	4.87802	4.97179	9.0603	7.38696
	TC1300002131.mm.2	3.10602	2.74959	3.02299	2.96621	3.40266	3.08756	2.68499	2.62698	3.15207	2.8927	3.16291	2.62053	3.15876	2.97254	2.88501	3.23883
	TC1300002139.mm.2	4.20977	3.76268	4.18974	4.37018	4.10174	3.91505	4.69061	3.99525	4.21562	3.93479	4.23903	4.24994	4.31321	4.14701	4.40271	4.29274
	TC1300002240.mm.2	8.00923	8.65962	8.95377	9.27057	8.02739	8.57115	8.59903	8.90977	8.01452	8.05797	8.76194	9.03201	8.05757	8.42808	8.59337	8.52638
	TC1300002460.mm.2	2.50708	3.13182	2.68028	3.08938	2.51947	2.91871	3.01083	2.42942	2.64913	3.10755	3.38152	2.6047	2.60308	2.92444	2.35491	2.83893
	TC1300002513.mm.2	2.96115	3.29388	3.08768	3.05288	2.93505	3.42156	3.06852	3.30126	2.86541	3.31323	2.85354	3.26455	2.91008	3.24661	2.88948	3.45057
	TC1300002526.mm.2	5.8531	5.63542	6.53539	7.17126	5.91824	5.58461	6.45639	6.52442	5.71641	5.53259	5.81183	6.83402	5.66439	5.14156	6.44571	6.11225
	TC1300002531.mm.2	10.4826	11.0478	12.1968	11.8793	9.81231	10.4629	12.3352	11.6405	10.3345	10.5912	11.8809	11.8403	10.2013	10.7719	12.1177	11.9668
	TC1300002588.mm.2	13.6743	13.309	14.3344	14.1202	13.8133	13.415	14.1297	14.1536	13.7904	13.3155	13.9972	14.0575	13.764	13.5789	13.6789	13.9083
	TC1300002619.mm.2	11.9733	11.2945	11.0163	10.824	11.7229	11.2797	10.5693	11.0513	12.0128	11.4819	11.1064	10.8768	11.68	11.5085	11.2864	11.0644
	TC1300002711.mm.2	4.581	4.78524	4.17523	4.40298	4.33095	5.00561	4.42743	4.43978	4.38753	4.99637	3.8196	4.75017	4.86683	4.97111	4.15325	5.28231
	TC1300002717.mm.2	2.93487	3.14678	2.67891	2.72885	2.9756	3.24939	2.69603	2.05797	2.76846	2.92935	2.25525	2.57511	2.76465	3.03328	2.72711	3.04643
	TC1300002753.mm.2	3.24041	2.67208	2.81566	2.88569	3.12434	2.60896	2.85944	2.82361	3.43545	2.85942	3.02748	2.46037	2.85745	2.69232	2.6171	2.82994
	TC1300002774.mm.2	6.08775	6.81231	6.16349	6.59908	6.20609	6.60941	6.80396	6.31628	6.23939	6.71242	5.5228	6.38581	6.38366	6.48296	6.43346	6.04203
	TC1400000072.mm.2	7.16421	7.80663	8.47628	9.12099	6.90292	7.32784	8.62213	8.8703	6.95507	7.74362	8.95766	8.99677	7.21304	7.89032	8.2888	8.522
	TC1400000076.mm.2	12.3667	12.816	12.8155	12.8991	12.6166	12.8204	12.7103	12.7383	12.4395	12.7535	12.672	12.7157	12.3982	12.6306	13.0108	12.552
	TC1400000174.mm.2	10.426	10.2409	10.3925	9.96577	10.5498	10.4754	10.2791	10.5358	10.739	10.0506	10.2051	10.118	10.7471	10.2105	10.1	9.99206
	TC1400000267.mm.2	3.71036	4.33139	3.09939	3.69819	3.55042	3.98607	4.18914	3.70799	3.79206	3.81144	4.11352	3.58162	3.87711	4.40374	3.6675	3.97654
	TC1400000309.mm.2	8.54043	8.90044	8.86553	8.74805	8.41702	8.79733	8.7906	8.62629	8.40129	8.62284	8.49009	8.52813	8.34543	8.58461	8.6352	8.54074
	TC1400000314.mm.2	5.33672	5.75126	5.07122	4.43723	4.89587	5.43247	5.70188	4.98843	5.10016	5.35708	5.63401	5.77221	4.99547	5.25628	5.26132	5.50811
	TC1400000329.mm.2	13.7083	13.1138	11.908	11.578	13.7932	13.4339	11.4249	11.7548	13.816	13.1925	11.8457	11.4853	13.737	13.6977	11.3548	11.729
	TC1400000347.mm.2	10.0201	9.56481	11.0962	10.459	9.85234	9.54616	10.8209	11.1878	9.62559	9.41021	10.6684	11.1628	10.0721	9.7405	9.74514	11.183
	TC1400000366.mm.2	2.8694	3.14127	3.54068	3.34102	2.87052	3.41864	3.24744	3.27977	2.90435	3.162	3.12718	3.08796	3.01738	2.96184	3.10396	3.10512
	TC1400000367.mm.2	4.36301	3.68128	3.61654	4.10035	4.23429	3.90319	3.75459	4.08251	4.65604	4.2257	3.98908	4.08006	4.24436	3.67995	4.05412	4.35616
	TC1400000376.mm.2	3.35072	3.7507	4.03516	3.39695	3.24865	3.47825	3.72404	3.71204	3.24943	4.12579	3.31539	4.08653	3.33414	3.83333	3.79261	3.93107
	TC1400000448.mm.2	3.33846	4.68938	2.9005	3.71241	2.91479	4.07966	3.55321	3.36338	3.59745	4.10657	3.61269	3.24138	3.56843	3.46083	3.38181	3.60462
	TC1400000459.mm.2	2.97087	2.75559	2.45542	2.25098	2.82687	2.74126	2.53703	2.51258	2.71908	2.52599	1.83382	2.57521	3.07373	2.50483	2.77337	2.56112
	TC1400000513.mm.2	15.5906	16.2199	16.0742	16.3074	15.9273	16.0748	16.3232	16.3291	15.9753	16.0853	16.3058	16.417	15.9708	16.1706	16.3895	16.4927
	TC1400000555.mm.2	3.86961	4.03028	3.54949	4.4549	3.38989	3.81456	3.33054	3.82764	3.2749	3.94006	3.82457	3.8133	3.45026	3.83749	3.60365	4.19178
	TC1400000561.mm.2	4.07112	5.02386	4.43308	4.39306	4.37774	4.76585	4.3584	3.28017	4.60212	4.87285	4.3618	4.08412	3.79568	4.85066	3.92217	4.36216
	TC1400000743.mm.2	14.7026	14.8108	15.2192	15.166	14.3925	14.6711	15.2914	15.3139	14.5758	14.7317	15.1857	15.2202	14.6057	14.9179	15.3024	15.0773
	TC1400000781.mm.2	8.86096	9.41751	8.84307	8.32621	9.29182	9.36428	9.4002	8.85955	9.18586	9.46811	8.6084	8.97824	9.28957	9.49338	9.44159	8.96866
	TC1400000938.mm.2	3.03631	3.05003	2.86403	3.08605	3.0785	3.12592	3.26439	3.37283	2.96694	3.31439	3.16454	3.04126	2.90331	3.33614	3.03549	3.46776
	TC1400000947.mm.2	2.4201	3.0948	2.84847	2.90318	2.87538	2.8358	2.60918	2.99545	2.59569	3.53723	3.62654	2.92808	2.54628	3.28387	3.39053	2.54208
	TC1400000951.mm.2	3.72056	3.57358	3.70302	3.36849	3.72242	3.52012	3.44827	3.06338	3.57692	3.33915	3.49983	3.59023	3.55799	3.37131	3.50711	3.65491
	TC1400001032.mm.2	6.89511	7.92427	11.0562	10.8348	7.39241	8.21955	11.2099	11.0979	7.42732	8.59504	10.7396	10.9938	7.40163	7.35925	10.4297	10.8134
	TC1400001086.mm.2	9.29032	10.3696	8.31633	8.17778	9.93254	9.88656	9.21738	8.50118	9.54734	10.155	8.87886	8.50083	9.49343	9.92992	10.2221	8.39091
	TC1400001112.mm.2	2.71464	2.49376	3.22217	2.66512	2.81286	2.31955	2.60377	2.3643	2.88694	2.27176	3.05963	2.82973	2.70564	2.45158	2.28666	2.84298
	TC1400001177.mm.2	3.31603	3.40857	3.84318	3.11572	2.83905	4.12929	3.54755	3.36035	3.07475	3.70788	3.18326	4.37344	2.62262	3.52787	3.25761	5.1419
	TC1400001182.mm.2	17.9967	17.3241	11.9693	10.9297	17.5356	17.3487	12.3755	11.1482	17.5697	17.3678	12.0489	11.3273	17.5537	17.4485	15.3457	10.653
	TC1400001223.mm.2	3.38921	3.09137	3.52898	3.74918	3.88312	3.41737	3.50514	3.02721	3.87754	3.36171	3.39765	3.74907	3.73146	3.45293	3.55488	3.09268
	TC1400001224.mm.2	3.38921	3.09137	3.52898	3.74918	3.88312	3.41737	3.50514	3.02721	3.87754	3.36171	3.39765	3.74907	3.73146	3.45293	3.55488	3.09268
	TC1400001225.mm.2	3.45276	3.41551	3.92208	3.78496	3.61885	3.10411	3.9051	3.40907	3.88115	3.35758	3.62572	3.71393	3.54212	2.91308	3.41523	2.96675
	TC1400001253.mm.2	4.38658	4.33556	4.38441	4.88016	4.69309	4.36354	4.70963	4.50551	4.55439	4.49682	4.77226	4.39795	4.68587	4.20636	4.73209	4.74735
	TC1400001331.mm.2	8.69607	9.04352	9.52635	9.16235	8.51456	8.55936	9.35133	9.15157	8.55724	9.35778	9.33703	9.17521	8.30513	8.93608	9.71216	9.12863
	TC1400001336.mm.2	4.03494	4.04796	3.56882	4.16984	4.22811	3.71753	4.19592	4.20967	4.44433	3.63574	4.62466	4.27402	4.09049	3.8604	3.71289	4.18442
	TC1400001554.mm.2	13.2082	13.3477	13.0307	12.8921	13.0789	13.1994	13.0722	12.9298	13.2126	13.3879	12.7493	12.9496	13.0926	13.3726	12.9866	12.5891
	TC1400001599.mm.2	5.47903	5.81425	6.78785	7.02974	5.60529	5.9121	7.01474	6.80483	5.68232	5.94519	6.83243	7.54418	5.88922	6.09741	7.57367	7.33139
	TC1400001656.mm.2	5.36896	6.24091	8.42765	8.03168	4.92957	5.619	8.26361	8.41886	5.5337	5.8354	7.84509	8.25742	4.94418	6.08369	7.57633	7.68432
	TC1400001718.mm.2	3.1446	3.44655	3.05188	3.42867	3.41258	3.93292	2.7448	3.67131	3.24811	3.33661	3.1566	3.00118	2.99888	3.64652	3.15837	3.20678
	TC1400002013.mm.2	4.43714	4.95028	4.89328	4.48579	4.56537	4.68532	4.67621	4.54933	4.20727	4.63083	4.54578	4.79925	4.14419	4.61609	3.48779	4.01448
	TC1400002032.mm.2	10.6654	10.2418	9.28779	10.0966	10.6208	10.2615	9.78025	9.6412	10.4609	10.2287	9.80267	9.83569	10.4491	10.2118	9.50727	9.57776
	TC1400002073.mm.2	4.21317	4.43869	4.30508	4.61669	4.15317	4.54733	4.42996	4.1626	4.28418	4.43426	4.87635	4.07195	4.14519	4.4254	4.258	4.26199
	TC1400002100.mm.2	11.9257	12.0459	11.8047	11.6029	11.8909	12.1138	11.9772	11.8079	11.9644	12.1879	12.1933	11.8668	12.0976	12.1369	11.8599	11.8171
	TC1400002150.mm.2	5.90457	4.63381	6.13734	6.38703	5.08143	4.35037	5.8084	6.60834	5.24041	4.00869	5.11682	5.33	5.10002	4.51475	6.00457	5.50139
	TC1400002186.mm.2	6.76816	7.12082	7.87165	8.46403	6.84132	6.92139	7.77538	8.16831	6.12471	7.20968	8.13015	7.84492	6.53198	6.86061	8.09109	7.91706
	TC1400002193.mm.2	13.2364	12.402	10.6198	10.3558	12.677	12.485	10.6607	10.9575	12.6675	12.1583	10.2205	10.3783	12.8216	12.6381	10.4876	10.8272
	TC1400002336.mm.2	12.4804	10.916	9.01732	9.57926	12.3316	11.7175	9.30729	9.43298	12.2932	11.5561	9.42094	9.3913	12.0308	11.5146	8.97079	9.10292
	TC1400002406.mm.2	13.3299	12.5782	12.8534	12.7819	13.1006	12.998	12.8183	12.8764	12.9954	12.7796	12.724	12.7774	12.9982	12.786	12.7855	12.8477
	TC1400002415.mm.2	4.4745	4.02667	2.54465	3.46711	4.55222	3.76519	3.38387	2.5875	4.13741	3.70549	2.87004	3.10602	4.50746	3.82645	2.87252	3.18379
	TC1400002454.mm.2	13.0718	11.199	9.19484	9.64103	12.3408	11.9263	9.59229	9.76549	11.9915	11.0402	8.88857	9.35842	12.1654	11.838	10.8371	9.04835
	TC1400002757.mm.2	6.58958	7.16273	7.59892	8.46839	6.63928	6.99627	8.14462	8.44913	6.8497	7.3545	8.70791	8.39767	6.91662	7.15327	7.79922	8.13837
	TC1400002780.mm.2	4.03595	5.00246	4.90537	4.69727	4.33113	5.35595	4.96456	4.32052	4.78312	5.62991	4.33049	5.22827	4.66564	4.59483	4.08574	4.97659
	TC1400002861.mm.2	3.60627	3.09506	3.66	4.20668	4.03683	3.43153	3.74982	4.97236	4.03061	3.67386	3.75432	3.70244	3.82475	3.28266	3.29797	4.40494
	TC1400002863.mm.2	9.87337	9.29819	9.00999	8.40002	9.89728	9.41895	8.75972	8.93668	9.75241	9.52526	8.6287	8.85097	9.7597	9.74622	9.16342	8.34864
	TC1400002865.mm.2	3.63566	3.83155	3.61364	3.88084	3.03541	3.88135	3.49821	3.25123	3.36672	3.71513	3.95782	3.60763	3.60005	3.74666	3.55034	3.3396
	TC1400002868.mm.2	12.2343	11.8412	12.2339	12.0211	12.9161	12.128	12.308	12.0986	12.293	11.9343	11.6936	12.0714	12.4224	12.012	12.2231	12.4493
	TC1500000014.mm.2	2.66942	3.15193	2.78577	3.16384	2.89825	3.21387	3.24988	2.52225	2.88323	3.69925	3.32051	3.31844	2.85305	3.18812	3.21773	2.79874
	TC1500000064.mm.2	10.1362	9.80515	9.562	9.86352	10.2827	9.71449	9.16701	9.32251	10.5434	9.85054	10.1284	9.23618	10.1014	9.95051	9.33713	9.99193
	TC1500000301.mm.2	11.8367	11.6715	11.2133	11.2037	11.8356	11.732	11.2328	11.0472	12.1167	11.5976	11.2418	10.7481	12.0178	11.8814	11.2408	11.3214
	TC1500000404.mm.2	12.8801	12.2854	11.1308	11.2947	12.99	12.6605	10.9412	11.2262	13.1552	12.2698	10.9504	10.8407	13.0148	12.3629	11.1459	10.7921
	TC1500000549.mm.2	18.2326	18.5393	18.4953	18.3862	18.3316	18.4182	18.5512	18.504	18.1232	18.4349	18.6019	18.4821	18.2286	18.4595	18.7673	18.5646
	TC1500000565.mm.2	11.8275	12.0402	11.5179	11.4782	11.6608	11.97	11.5144	11.2856	11.8979	12.0591	11.5225	11.252	11.8132	11.9011	12.0722	11.3362
	TC1500000583.mm.2	9.10125	9.76343	10.4635	10.7623	9.38145	10.3596	10.768	10.556	9.80716	10.0864	10.4574	10.2757	9.66584	9.83787	10.2996	9.89774
	TC1500000585.mm.2	12.0679	12.2296	12.814	12.9072	11.8946	12.2844	12.8556	12.7163	12.1334	12.4931	12.5538	12.5694	12.0122	12.4105	12.915	12.9061
	TC1500000631.mm.2	2.71914	3.28973	2.63795	3.09731	2.71643	3.05419	2.9962	3.44425	2.73725	3.64127	2.83627	2.97071	3.03135	3.11185	3.48275	2.84453
	TC1500000644.mm.2	5.87277	5.68936	5.77944	6.02457	5.11679	5.86564	6.1792	6.06183	5.31444	6.22846	5.41641	6.13677	5.47741	6.15787	6.30009	5.64549
	TC1500000647.mm.2	5.73928	5.73365	6.24	6.10918	5.77325	6.07484	6.50897	5.91161	5.80903	6.59119	6.44193	6.17796	5.43568	6.34453	6.11749	6.21836
	TC1500000666.mm.2	7.3085	6.54959	6.09436	5.8525	7.34152	7.04135	6.16229	6.16461	7.38082	6.70221	6.51778	5.86676	7.05391	7.05265	5.9085	5.91139
	TC1500000673.mm.2	10.3901	8.88226	7.80395	7.4659	9.68468	9.39351	7.83018	7.92757	10.0177	8.97157	8.74541	8.70888	9.91041	9.8179	7.82923	8.69954
	TC1500000688.mm.2	9.87818	10.2368	11.6054	11.2792	9.4382	9.71477	10.9967	10.8487	9.49794	10.2629	11.1717	10.7724	9.58094	10.1655	11.723	10.2374
	TC1500000694.mm.2	7.08901	7.30364	8.04105	8.14109	7.1033	7.54171	7.69143	8.34793	6.66106	7.29303	8.05837	8.08691	6.94391	7.43333	8.03529	7.98204
	TC1500000776.mm.2	13.4479	13.6952	12.1023	12.0616	13.4096	13.6421	12.1807	12.2373	13.1936	13.6884	12.0287	12.337	13.5105	13.7297	13.1979	12.0216
	TC1500000825.mm.2	5.71264	6.11148	7.07322	7.54309	4.9472	5.91476	6.90927	7.55204	5.54626	6.12099	6.87855	6.91724	5.58551	6.51111	7.61893	7.26516
	TC1500001044.mm.2	4.32148	3.96816	4.03648	4.48945	4.16542	4.00841	4.59449	4.24543	4.25929	3.94823	3.77526	3.41029	4.83899	3.89429	3.67855	4.17294
	TC1500001064.mm.2	2.7205	2.18173	2.00971	2.24539	2.54245	2.29042	2.07743	2.2246	2.45569	2.1925	2.11974	1.98571	2.39329	2.44228	2.46541	2.36462
	TC1500001201.mm.2	10.2152	9.81656	8.69402	7.77652	10.5687	9.75632	8.65038	8.43861	10.2233	10.0779	8.10258	8.68174	10.7546	10.188	8.77973	8.96985
	TC1500001238.mm.2	3.9667	4.24945	3.62881	3.96014	3.91047	4.4371	4.45551	4.17502	3.99518	4.24093	4.11455	4.05339	3.95875	3.93706	4.03758	3.94589
	TC1500001347.mm.2	10.4695	11.2945	9.85307	10.0614	10.0325	10.3981	9.7177	9.74083	9.99311	10.8966	9.97238	9.89248	9.76464	10.3771	9.63329	9.70525
	TC1500001356.mm.2	12.251	11.5509	11.883	11.7717	11.9705	11.8004	11.4918	11.8492	11.9074	11.1657	11.2064	11.4534	12.032	11.8768	11.4607	11.4206
	TC1500001368.mm.2	3.42945	3.57277	3.17251	3.99311	3.74559	4.06018	3.74268	2.86074	3.49743	4.343	3.75915	3.62855	3.54718	3.98764	2.89032	3.54186
	TC1500001410.mm.2	7.18181	8.06243	8.86736	8.66629	6.90452	7.8308	8.80298	8.05278	7.23042	8.23251	8.88811	8.10478	7.86122	7.94081	9.17363	7.54422
	TC1500001506.mm.2	12.4941	12.2887	12.2715	12.1692	12.4319	12.2079	12.3339	12.1962	12.574	12.294	12.4122	12.3008	12.3502	12.2779	12.1524	12.7995
	TC1500001511.mm.2	13.8941	12.3404	9.89727	10.2957	13.8311	12.9877	10.6212	10.2468	13.48	13.3842	11.183	11.2142	13.5508	13.2634	11.6941	10.5587
	TC1500001544.mm.2	6.09049	5.49151	4.76455	4.73186	6.61922	6.03849	4.8595	5.07687	6.25915	5.7189	4.9177	5.19671	6.15633	6.08015	5.08628	5.40871
	TC1500001570.mm.2	8.35298	9.04931	10.3947	9.91573	8.43311	8.59722	9.95815	9.80464	8.03392	8.91219	10.3604	10.2558	8.31431	8.50048	11.0843	10.4383
	TC1500001727.mm.2	12.8798	13.4637	8.93309	7.99925	12.5916	13.5457	8.49142	8.5337	11.7851	12.9591	7.99754	7.80585	12.0104	12.8992	13.2538	7.54821
	TC1500001728.mm.2	11.671	13.0976	8.18057	7.07702	11.2947	12.704	9.17051	6.88538	10.4006	12.5349	9.38938	7.50682	9.69008	11.3607	12.5566	6.02379
	TC1500001980.mm.2	5.23775	5.55539	6.55623	5.69509	5.25358	5.51591	5.43074	5.88496	5.35258	5.70337	5.59074	5.6371	5.13535	5.38573	5.84711	5.82058
	TC1500001997.mm.2	3.36551	3.78486	3.48517	3.71229	3.0794	3.72487	3.03172	3.26267	3.07627	3.40784	3.62098	3.1766	2.92213	3.86438	3.21337	2.77445
	TC1500002075.mm.2	8.4503	8.68685	13.3897	13.0888	7.18352	8.15343	13.3657	13.0417	7.44244	8.74311	13.1837	13.2199	7.84928	8.43587	12.354	13.429
	TC1500002192.mm.2	9.03565	9.04836	9.38014	8.61211	9.38917	8.96633	8.92187	9.34252	9.37697	8.77045	8.85191	8.8071	9.34681	9.05574	8.78207	8.89728
	TC1500002223.mm.2	10.3992	10.6491	12.1438	11.8099	10.1573	10.4163	12.1549	12.0846	9.94328	10.7545	11.8287	12.2375	10.3955	10.6309	12.0067	12.0832
	TC1500002238.mm.2	12.5221	12.4063	10.1798	10.4652	12.883	12.4029	10.7251	10.7047	12.7149	12.0904	10.2294	10.3632	12.5316	12.3818	11.5012	9.7981
	TC1500002247.mm.2	13.7075	14.2876	15.5169	15.8706	13.5879	13.8	15.662	15.4734	13.1328	13.9393	15.2558	15.4106	13.201	13.743	15.5425	15.1868
	TC1500002250.mm.2	10.2634	9.54784	9.0343	8.44487	10.4149	9.60835	8.69053	8.86075	10.0552	9.5695	8.2894	8.6682	10.1541	9.6136	8.62044	8.74804
	TC1600000225.mm.2	5.68327	6.31789	7.9005	7.4156	5.40437	6.4424	8.15334	8.05715	6.09062	6.84455	7.47242	7.86443	6.08583	6.37439	7.40776	7.1382
	TC1600000694.mm.2	3.03894	2.62979	2.143	2.67896	2.62235	2.24885	2.58721	2.62439	3.22745	2.62889	2.61672	2.30634	3.38598	2.39462	2.73476	2.24664
	TC1600000770.mm.2	2.80009	3.07083	2.88285	2.95659	3.0633	3.26737	3.16501	3.15682	2.92771	3.19848	2.90964	2.93363	2.99561	3.25259	2.8042	2.49592
	TC1600000955.mm.2	10.5304	10.3111	10.0565	9.93895	10.4517	10.3908	9.84026	10.0017	10.8038	10.2987	9.96531	9.81054	10.4395	10.3302	10.1422	10.5795
	TC1600000969.mm.2	2.70592	2.94677	3.21667	3.31598	2.74891	3.18677	3.18389	2.5258	2.84957	3.36879	3.00129	3.13183	2.85901	2.89093	3.09327	3.57102
	TC1600000972.mm.2	4.33884	4.57683	4.67782	4.32505	4.21149	4.86127	4.11272	3.71503	4.29795	4.91345	4.63416	4.75665	4.05572	4.28416	3.90947	4.30923
	TC1600001024.mm.2	3.03245	2.85403	2.92404	3.55081	3.17849	2.97487	3.60363	2.65443	3.33953	2.91301	4.17232	3.16857	3.53703	2.84635	3.93833	3.81864
	TC1600001117.mm.2	14.0174	13.5389	14.3289	13.8028	13.8563	13.585	13.7489	14.1693	13.9003	13.7573	14.3039	13.965	13.8521	13.8791	13.7864	13.8442
	TC1600001134.mm.2	11.2505	11.7018	12.2912	12.4037	11.5211	11.5888	12.0464	12.2033	11.427	12.0406	11.89	12.1316	11.3514	11.6684	12.1215	11.5321
	TC1600001253.mm.2	10.2597	9.93203	9.84513	9.87824	10.1753	9.61316	9.62444	9.84769	10.2702	9.87878	9.78668	9.71879	10.0239	10.0195	10.2364	10.2326
	TC1600001322.mm.2	9.57343	9.7964	9.69132	9.76037	9.71799	9.86247	9.86207	9.49717	9.12643	9.94878	9.11245	9.38681	9.38238	9.63523	9.3708	9.14491
	TC1600001335.mm.2	3.0683	3.51665	3.95151	3.44153	3.25869	3.86509	3.9017	3.85444	3.28361	3.40892	3.06639	3.08654	2.73485	3.40343	3.39693	3.6778
	TC1600001337.mm.2	7.2915	7.97897	13.7805	13.8944	6.23235	7.44066	14.1152	13.7998	6.34789	7.15747	13.6794	13.8146	6.30189	7.19839	12.709	13.8379
	TC1600001358.mm.2	3.21851	3.83036	2.97959	4.32375	3.51935	4.24315	3.73629	3.19245	2.79983	4.53075	3.61652	3.22954	3.40342	3.55656	3.17254	3.46466
	TC1600001379.mm.2	10.9101	11.0913	13.1129	13.2242	10.8239	11.0511	12.8248	13.5302	10.8818	11.3371	13.5531	13.1826	10.6724	10.9833	12.221	13.0061
	TC1600001441.mm.2	4.22781	3.52392	3.85326	4.43088	3.84667	3.23859	3.27455	4.35608	3.53348	3.14955	3.59279	3.95259	3.86527	3.43543	3.78668	3.93949
	TC1600001452.mm.2	3.64333	3.79357	3.86	4.06273	3.31872	3.79329	4.11154	3.59852	3.49667	4.58535	3.91291	3.48908	2.79419	4.11326	3.49865	3.19369
	TC1600001479.mm.2	3.67682	4.55497	3.04044	3.86156	4.45892	4.35613	3.67735	3.62413	4.09574	4.74563	3.87051	3.89661	4.07515	4.81292	3.71153	3.89591
	TC1600001605.mm.2	10.2699	9.96644	8.4807	7.79536	10.3747	10.277	8.1436	8.73104	10.265	9.99465	8.17244	8.53593	10.6585	10.1675	8.56423	8.66642
	TC1600001616.mm.2	3.26553	2.86904	3.10946	3.84608	3.38469	3.26465	3.35348	2.84419	3.53268	2.88492	3.4937	3.2117	3.7189	3.06824	3.42483	3.35681
	TC1600001635.mm.2	7.41841	7.10029	7.45715	6.827	7.61147	6.69006	7.06036	6.10221	7.50699	6.85018	6.88821	6.48848	7.02298	7.01738	6.68974	6.70464
	TC1600001742.mm.2	14.7731	13.6605	10.536	10.3999	14.5161	14.2414	10.1674	10.7779	14.5471	13.8222	10.3867	10.3305	14.4014	14.1579	11.3838	10.3818
	TC1600001751.mm.2	3.85454	3.89266	3.70536	3.37127	3.84762	4.36601	3.04229	3.31232	3.79412	4.10687	4.22477	3.32579	3.86218	4.35411	3.90522	3.85875
	TC1600001775.mm.2	3.82091	4.2581	4.28112	4.47108	4.21641	4.26201	4.13766	4.03913	3.9449	4.22718	4.29337	3.91737	4.0762	4.66724	3.89961	4.08289
	TC1600001791.mm.2	3.79597	4.84901	5.34698	4.71282	4.65377	4.96751	4.39222	5.14315	4.24754	5.64998	4.74587	5.17567	4.1002	4.52457	4.26362	4.33153
	TC1600001944.mm.2	9.9629	9.2426	5.86261	4.83973	10.5776	9.89654	5.53953	5.66243	10.5122	9.40927	5.70026	5.47083	10.4836	10.0123	6.75551	4.72603
	TC1600002090.mm.2	2.67362	2.63644	2.85388	2.82604	3.32448	2.62922	2.708	2.77604	3.11612	2.46907	3.16257	2.7215	3.36685	2.81227	3.45886	3.20628
	TC1600002148.mm.2	5.71898	8.69247	6.21682	4.62631	7.80876	8.71849	6.12864	5.00756	7.43053	8.15292	6.62668	4.79425	7.25423	8.04681	9.91851	5.00583
	TC1600002173.mm.2	13.4792	13.2248	13.8308	13.5463	13.422	13.4409	13.9208	13.6211	13.4333	13.2539	14.0148	13.569	13.459	13.256	13.5743	13.6921
	TC1700000036.mm.2	5.82163	6.8021	9.94168	9.84818	6.23041	6.55339	9.47347	9.89503	6.16281	6.47065	9.69949	9.55893	5.67929	6.13628	8.8912	9.90334
	TC1700000078.mm.2	9.8417	9.79358	9.69928	9.67166	9.93935	9.59899	9.86877	9.95333	9.95099	9.8081	9.71184	9.64155	9.9831	9.86709	10.1823	10.3486
	TC1700000092.mm.2	9.52758	8.99102	5.2211	5.92858	9.8073	9.14415	6.1398	5.93369	9.67146	8.70138	5.8894	5.89685	9.54715	8.66522	6.48074	5.02619
	TC1700000260.mm.2	3.06007	3.64626	3.219	3.69267	3.20364	3.35286	3.68221	3.4787	3.34924	3.63675	3.30143	3.38117	3.23506	3.64636	2.85933	3.3014
	TC1700000267.mm.2	3.38782	4.03643	3.65287	3.53962	3.57948	3.47977	3.3793	2.59868	3.28741	4.32733	4.49847	3.52197	3.61519	4.10633	3.52312	3.72112
	TC1700000346.mm.2	4.99139	4.74768	4.44545	5.07127	4.95492	4.55711	5.49742	5.22451	5.04351	4.84442	4.53453	4.57941	4.89308	4.75533	5.26963	5.3407
	TC1700000347.mm.2	9.49562	8.78981	8.18013	8.00065	9.21763	8.76409	7.86318	8.16549	9.00798	8.62946	7.9248	7.87719	9.1426	9.10121	8.12082	7.71827
	TC1700000394.mm.2	5.05815	5.54111	4.728	5.53488	5.13758	5.43346	5.90341	5.90003	5.5464	5.68679	5.41439	5.55553	5.18514	5.58133	5.7656	5.65021
	TC1700000420.mm.2	9.48814	8.70348	8.68711	7.96261	9.38463	8.99286	8.60939	8.39772	9.26795	8.99	8.63739	8.34997	9.38677	9.05211	8.234	8.29176
	TC1700000472.mm.2	4.97254	5.20073	4.28092	4.21776	5.1192	5.544	4.85304	5.1132	5.07079	5.79852	4.43639	4.28507	5.42124	5.96629	5.16407	4.73437
	TC1700000474.mm.2	12.0021	11.3168	10.0547	10.5581	11.9291	11.5701	10.844	10.8956	12.2822	11.1171	10.206	10.4876	11.6184	11.6119	10.2475	10.5061
	TC1700000481.mm.2	3.60577	3.06561	2.93806	3.5778	3.4455	3.47241	3.17733	3.50881	3.38911	3.20363	3.20242	3.68324	3.5645	3.24032	3.39664	3.27536
	TC1700000488.mm.2	8.247	8.09564	7.31926	7.33854	8.34854	8.0325	7.35867	7.29588	8.01092	7.76427	7.37596	6.89789	8.23855	7.63111	7.05894	7.26278
	TC1700000500.mm.2	11.5526	11.9275	11.6966	11.5245	11.1554	11.55	12.0766	11.8277	11.3326	12.0047	12.3288	11.9237	11.2347	11.6619	12.3369	11.9188
	TC1700000550.mm.2	6.83064	7.01285	7.42082	7.37936	6.60986	7.14724	6.98296	7.20044	6.73948	7.60928	6.88734	7.2452	7.10578	7.31811	7.35298	7.07336
	TC1700000579.mm.2	3.48642	4.61707	4.65466	4.26064	3.78138	4.61604	4.64369	3.3746	4.0723	4.30785	4.10519	4.27838	3.54968	4.11301	3.75985	3.79727
	TC1700000604.mm.2	9.4801	9.66273	10.1749	9.78584	9.69647	9.80974	10.31	9.7478	9.50946	9.95183	10.5013	9.89689	9.4788	9.82465	10.105	10.4142
	TC1700000721.mm.2	4.67617	5.28304	4.22817	3.66049	4.67223	5.54334	4.02533	3.24033	4.48099	5.03922	3.66086	4.34562	4.54783	5.30677	4.28203	3.87364
	TC1700000722.mm.2	3.90736	4.33516	3.93206	4.02762	3.98394	4.5493	4.05461	3.73025	4.05762	4.16261	3.83218	3.69452	3.95006	4.14891	4.06909	4.48001
	TC1700000735.mm.2	4.62854	4.07157	4.18132	5.22722	4.54561	4.26873	4.42307	4.33716	4.99707	4.69649	4.92928	4.64681	4.69194	4.12471	4.19586	4.31655
	TC1700000789.mm.2	2.82448	3.5736	2.985	3.59586	2.8592	3.51324	3.17322	2.75035	3.11931	3.12971	2.86965	2.70577	3.11724	3.17665	3.61702	3.41119
	TC1700000863.mm.2	2.83761	3.04481	2.82529	3.05872	2.82113	2.86372	2.64794	2.6465	2.68968	3.3769	2.90404	2.78289	2.79359	3.35133	2.93859	3.04297
	TC1700000879.mm.2	9.82786	9.64015	8.95665	9.08041	9.85487	9.63082	9.32298	8.99758	9.80453	9.26834	9.47348	9.76315	10.0553	9.67784	9.91054	9.43509
	TC1700000898.mm.2	9.91508	10.3879	9.54837	9.96843	9.76095	10.0434	10.1442	10.104	9.91677	10.0663	9.91502	10.0404	9.97003	10.238	9.89232	9.74119
	TC1700000902.mm.2	6.12359	6.30169	5.48824	5.56533	5.72185	6.48296	5.76485	5.88481	5.63766	5.93196	5.52612	5.72261	5.3811	6.20998	5.88542	5.61132
	TC1700000915.mm.2	3.3089	3.52868	3.53547	3.61705	3.36603	3.39148	3.59718	4.10532	3.37708	3.43852	3.70568	3.23938	3.17578	3.58435	4.36243	3.6894
	TC1700000917.mm.2	11.4855	11.6628	12.6023	12.5865	10.9726	11.4633	12.6096	12.3674	11.0732	11.9694	12.8238	12.5483	10.9342	11.5645	12.2877	12.3106
	TC1700000942.mm.2	4.56184	4.17893	4.72522	3.44283	4.33415	3.6871	3.68675	4.67796	3.97142	3.92308	4.46572	4.29474	4.26625	3.65062	4.16948	4.04176
	TC1700001004.mm.2	7.16398	7.1583	7.44677	7.35886	7.19298	6.85801	7.28717	7.90746	7.41998	6.72504	7.22415	7.03065	7.6423	6.93221	7.31963	7.081
	TC1700001027.mm.2	10.7106	9.45198	7.25015	6.96106	9.84348	9.50908	6.8935	7.42849	10.0687	9.45309	7.24328	6.83354	9.97581	9.56011	7.57895	6.73065
	TC1700001084.mm.2	6.71264	6.25412	6.9506	7.17035	6.43248	6.21953	7.06456	6.98268	6.69581	5.86303	6.67404	7.2206	6.51315	6.4233	6.69553	6.61201
	TC1700001178.mm.2	11.1364	10.542	9.94254	9.82085	11.2843	10.9234	10.068	10.3751	11.5651	10.7696	10.2591	10.1951	11.5694	11.1051	10.0095	10.5778
	TC1700001197.mm.2	8.33263	7.4824	7.28672	7.66616	8.19342	7.84654	7.23625	8.01241	8.30387	7.98102	7.40308	7.66702	8.6787	7.79858	6.65833	7.57143
	TC1700001200.mm.2	4.66524	3.82609	3.95824	3.7949	4.18139	3.7354	3.88773	4.1971	4.58869	3.29444	4.14988	4.05267	4.16523	3.84852	4.05793	4.11043
	TC1700001265.mm.2	2.36457	2.84093	2.68049	3.14401	2.61357	2.80576	2.5272	2.60624	2.66053	2.6982	2.53499	3.13524	2.51645	2.89289	2.45539	2.44864
	TC1700001333.mm.2	3.70101	3.88516	3.37718	3.74957	3.63143	4.33035	3.72672	3.48815	3.60701	4.05141	3.53831	3.55908	3.74479	3.75937	3.75133	3.47928
	TC1700001451.mm.2	13.1528	12.3798	13.8725	13.9533	12.5969	12.2511	13.6327	13.8574	12.5758	12.2448	13.6064	13.9195	12.459	12.1022	12.9662	14.0406
	TC1700001482.mm.2	3.22036	2.82912	3.1671	3.22619	3.49511	3.01687	3.25462	3.8239	3.12011	2.81522	3.33557	3.41075	3.66235	3.13285	3.40745	3.09966
	TC1700001525.mm.2	3.32745	2.415	3.30124	2.88085	3.54183	2.99289	2.32341	3.31503	3.36641	2.93219	2.88532	2.626	3.12838	2.65237	3.37569	3.4178
	TC1700001544.mm.2	4.33471	3.61839	4.34104	4.55019	5.02233	4.18849	4.83672	3.25821	5.19012	4.52515	4.46011	4.27787	5.38852	4.061	4.455	3.71902
	TC1700001662.mm.2	6.9492	6.12905	4.32812	4.502	6.37641	5.71485	3.76118	4.34562	6.68081	6.3889	4.85915	4.24975	7.05219	6.5288	3.87922	4.5003
	TC1700001864.mm.2	9.02663	9.16194	9.76372	10.0296	9.07225	9.1409	9.64091	9.91845	9.07622	9.17055	9.58592	9.9771	9.17083	9.20675	10.0337	10.1137
	TC1700001877.mm.2	6.8647	7.41518	9.77448	8.25995	6.73489	7.5205	9.11381	7.83457	6.79137	7.72084	9.01907	8.745	7.45714	7.37622	9.62488	8.5827
	TC1700001898.mm.2	13.8575	13.6509	13.1396	12.6976	14.2874	13.8901	13.1995	13.1989	14.2184	13.8177	13.234	13.2578	14.1777	13.8027	13.4882	13.6201
	TC1700001902.mm.2	8.6245	9.70072	8.47564	7.60887	8.43783	9.50943	8.75259	8.46841	8.1928	9.59222	8.39842	7.85146	9.09156	9.39056	10.171	8.15775
	TC1700002020.mm.2	3.65576	3.7469	2.83528	3.73823	3.73489	4.12737	3.73341	3.62364	3.54247	4.24685	3.96267	3.2564	3.45605	4.00759	3.31884	3.75209
	TC1700002041.mm.2	13.1274	12.7573	12.4356	12.3061	13.0033	12.7172	12.1624	12.4816	13.2151	12.5842	12.1223	12.311	12.9839	12.9427	12.1338	12.3834
	TC1700002066.mm.2	4.30104	3.15564	3.83831	3.74014	4.18295	3.36195	3.42195	3.81446	3.4324	3.00342	3.41385	3.63329	3.70445	3.56201	3.93695	3.99468
	TC1700002132.mm.2	4.49236	5.13094	6.42926	4.86664	4.45649	5.08202	5.80359	5.5611	4.66217	5.53977	5.7983	5.52953	5.09344	5.59683	5.09154	5.78005
	TC1700002152.mm.2	8.52924	8.82712	8.57766	8.24411	8.36383	8.75812	9.09119	8.64705	8.82834	8.93671	8.73838	8.42713	8.27327	8.86559	8.6062	8.50576
	TC1700002173.mm.2	6.60407	6.33648	7.25994	6.53136	6.72357	6.26256	6.77459	7.15214	6.92782	6.34903	7.04002	6.65044	6.74541	6.76243	6.47137	6.46857
	TC1700002184.mm.2	9.66919	9.70281	9.52678	9.41227	9.85755	9.68213	9.60895	9.80167	9.80267	9.55657	8.91655	9.69314	9.89083	9.56088	9.69723	9.77614
	TC1700002322.mm.2	3.21924	3.36263	3.74291	4.02	3.24497	3.82846	3.80066	3.17977	3.39021	3.85658	4.81331	3.60978	3.22649	4.06864	3.18386	4.03821
	TC1700002340.mm.2	2.65589	3.2709	2.6444	2.60966	2.80249	2.87076	3.15279	2.96575	2.79637	3.13895	2.89349	3.1582	2.80132	2.98956	2.44845	2.82083
	TC1700002492.mm.2	6.3198	7.01865	7.20584	6.90672	6.72574	7.21483	7.33642	7.17589	6.22261	6.76279	6.90163	7.6347	6.56237	7.21172	7.33172	7.1462
	TC1700002561.mm.2	10.3979	9.76107	10.3072	9.90453	10.213	10.1321	10.0816	10.2489	10.2423	9.97493	10.1001	10.5777	10.2701	10.1966	10.2397	10.6706
	TC1700002583.mm.2	7.67648	7.54811	7.6237	7.61586	8.14307	7.71419	7.15023	7.49026	7.80509	7.37666	7.64582	7.66222	7.98876	7.48051	7.53343	7.18194
	TC1700002701.mm.2	12.5513	12.0504	13.0927	12.9515	12.6085	12.2019	12.986	12.9324	12.4982	12.3852	12.6945	12.7451	12.6314	12.244	12.8516	13.4192
	TC1700002780.mm.2	10.8214	11.4463	12.7523	12.9061	9.30154	10.7063	13.3627	13.047	9.89831	10.8252	12.8617	12.8682	9.73312	10.7387	12.8415	12.5206
	TC1800000092.mm.2	11.2086	10.6528	9.42674	9.11316	11.1264	10.7493	9.41555	9.63396	11.1147	10.7537	9.1894	9.66857	11.3771	10.7089	9.83495	9.49596
	TC1800000098.mm.2	13.8214	13.5982	12.1636	11.9731	13.687	13.3874	11.9255	11.7887	13.808	13.493	11.9666	12.2383	13.6003	13.646	12.1395	12.0635
	TC1800000111.mm.2	12.5898	12.3105	11.5448	11.4535	12.5446	12.1969	11.5496	11.6453	12.5954	11.7629	11.2984	11.61	12.5314	12.3607	11.4188	11.7233
	TC1800000171.mm.2	4.24965	5.01124	4.2111	4.59354	4.79249	4.93763	4.37796	4.20601	4.03139	4.54698	4.55369	4.83609	4.11532	4.90957	4.21155	4.40933
	TC1800000197.mm.2	8.76348	8.63683	8.2063	8.46254	8.68891	8.47154	8.41841	8.19262	8.63985	8.45192	8.5267	8.29922	8.58417	8.36678	8.49092	8.21744
	TC1800000282.mm.2	10.6427	10.4295	10.9415	10.673	10.8516	10.6452	10.4083	10.9153	10.8379	10.1703	10.2855	10.951	10.7124	10.5621	10.9479	11.0584
	TC1800000286.mm.2	3.22527	3.69286	3.45706	3.63142	3.22927	3.38165	3.36241	4.12816	3.23252	3.70752	2.93045	2.71404	3.10318	3.26315	3.25561	3.63038
	TC1800000295.mm.2	8.2942	8.13251	8.55512	8.45265	8.30063	8.16968	8.13401	8.62078	8.25536	8.2485	8.33982	8.51323	8.38888	8.2258	8.49681	8.36189
	TC1800000306.mm.2	11.8025	11.0058	12.0794	11.9389	11.3929	11.3047	11.9812	12.1706	11.7334	11.3618	12.2208	12.2173	11.5965	11.4619	11.8513	12.3988
	TC1800000314.mm.2	13.8074	13.6649	13.7944	13.9388	13.8426	13.6356	13.8615	14.1532	13.9621	13.8868	13.8573	14.2156	14.0318	13.6987	14.0341	13.9656
	TC1800000370.mm.2	2.68923	3.57944	2.9486	3.70203	2.60679	3.00845	3.06384	2.90914	2.73308	3.30609	2.62731	3.15856	2.55931	3.00463	2.96257	2.85557
	TC1800000376.mm.2	3.36096	4.0768	3.43791	3.77026	3.49472	3.57889	3.60431	3.91577	3.18652	4.33288	3.52563	4.03636	3.36944	3.74181	3.5386	4.14148
	TC1800000521.mm.2	2.33889	2.57163	2.57525	2.29836	2.38407	2.81599	2.71741	2.84243	2.6253	2.6356	2.33545	2.33753	2.40138	2.61164	2.59254	2.45411
	TC1800000606.mm.2	3.67408	6.36446	3.7275	4.05581	4.84123	5.90691	4.24628	3.52662	5.25545	5.63623	4.43369	4.2992	5.05136	6.21591	7.47043	4.66623
	TC1800000610.mm.2	3.87892	5.05544	4.9047	3.11189	4.04198	4.52637	3.96823	4.06705	4.24669	4.90119	3.84262	3.93909	4.75342	4.76354	5.0527	3.5361
	TC1800000623.mm.2	8.05857	7.40445	5.14067	5.23678	8.21693	7.60249	5.85194	5.36529	8.51694	7.96314	5.78095	4.39157	8.71618	7.64743	6.68141	5.57284
	TC1800000665.mm.2	11.0573	10.4929	10.7595	10.6718	11.1812	10.5909	10.7891	10.5515	10.9199	10.2964	10.4241	10.6376	11.154	10.7722	10.4485	10.409
	TC1800000672.mm.2	12.5517	12.098	7.49206	7.86673	12.8882	12.4096	8.02346	7.75664	12.6494	11.8004	7.67335	7.68018	12.726	12.605	8.8089	7.28085
	TC1800000897.mm.2	3.13211	3.68564	3.94076	3.37173	3.29359	4.22065	4.36521	2.9476	3.25022	4.10283	3.44954	3.46672	3.13328	3.39105	3.5137	3.69158
	TC1800000916.mm.2	11.7612	12.2144	11.8893	12.2338	12.0624	12.1646	11.8702	11.7747	11.9507	12.0136	12.1081	11.7731	11.8779	12.062	11.9234	12.2043
	TC1800001005.mm.2	4.62953	5.13994	4.82634	5.14928	4.60076	5.13886	5.43482	4.94158	4.89084	5.4143	5.33367	5.7551	5.22686	5.21903	4.60273	5.00948
	TC1800001118.mm.2	5.24203	5.44214	5.66866	5.13437	4.93915	5.58354	5.52983	5.40635	5.35425	5.61747	4.9224	5.64304	5.30923	5.74962	5.58446	5.49445
	TC1800001130.mm.2	3.83428	4.68932	4.1182	4.00336	4.46778	4.47461	3.36177	3.71528	3.74356	4.78629	4.23127	3.9339	4.17133	4.40749	3.82246	4.06855
	TC1800001453.mm.2	13.1539	12.7375	11.577	11.722	13.1942	12.8137	11.7497	11.5652	13.132	12.8197	11.2255	11.3135	13.0737	12.9399	12.0752	11.7585
	TC1800001512.mm.2	11.9934	11.6528	10.4508	10.6126	11.8315	11.7812	10.2322	10.5362	11.9107	11.4479	10.1926	10.4185	11.9791	11.6934	10.7805	10.5899
	TC1800001537.mm.2	3.40334	4.29305	3.37209	4.34513	3.78108	3.81454	4.02429	3.31448	3.55681	4.65823	4.67238	3.9482	3.51431	3.95775	3.12787	3.55652
	TC1800001541.mm.2	5.44301	6.43138	7.15688	6.59964	5.86471	6.16356	7.28099	6.69369	6.01076	6.56395	7.12502	7.41676	5.76314	6.26313	7.33679	6.69517
	TC1800001719.mm.2	8.67377	8.34379	8.09666	8.41092	8.38935	8.33673	8.27617	8.49781	8.70621	8.11632	8.06473	8.40086	8.47247	8.29183	8.25638	8.27455
	TC1900000008.mm.2	8.85746	10.3963	13.0793	12.357	8.65641	9.55371	12.5364	11.8755	8.93213	10.2071	12.1447	11.8945	8.77453	9.53718	12.0529	11.6503
	TC1900000017.mm.2	11.6782	11.5804	11.4778	11.2034	11.8763	11.6077	11.606	11.4723	11.781	11.3356	11.3996	11.373	11.6369	11.4707	11.4599	11.157
	TC1900000030.mm.2	13.5056	13.1162	12.6279	12.2635	13.2636	13.0922	12.6336	12.736	13.2417	12.9226	12.5917	12.7377	13.1735	13.0696	12.9526	12.6149
	TC1900000043.mm.2	9.35827	9.16289	9.53422	9.23266	9.39376	9.06935	9.61572	9.34063	9.52499	8.48687	8.77226	9.19608	9.52863	8.90303	9.09343	9.67207
	TC1900000067.mm.2	11.3141	10.3919	8.16321	7.36823	11.3587	10.5456	7.27497	7.36329	11.1177	10.1708	8.06949	8.37716	11.5902	10.9859	7.64741	8.08782
	TC1900000101.mm.2	2.34476	2.14153	2.76059	2.56638	2.35894	2.1918	2.5025	2.59059	2.49665	2.3436	2.48857	2.35622	2.49161	2.21155	2.82071	2.71027
	TC1900000102.mm.2	4.57171	5.41663	3.94966	4.17941	4.85791	5.46233	3.62443	3.67397	4.59734	5.01413	3.94209	4.19583	4.64993	4.79566	4.84823	3.93973
	TC1900000108.mm.2	10.4131	10.0324	8.76887	8.38942	10.4679	10.1585	8.52564	9.29905	10.8584	9.70674	8.40742	9.12734	10.8813	10.3866	8.94978	9.21513
	TC1900000159.mm.2	12.5494	12.3818	12.6835	12.5453	12.4977	12.4558	12.5737	12.3556	12.4974	12.4141	12.419	12.8126	12.5393	12.2961	12.5164	12.7555
	TC1900000167.mm.2	8.64542	8.31111	9.08314	8.73364	8.72067	8.23189	8.97724	8.94857	8.51881	8.48473	8.39637	8.51492	8.56287	8.14311	8.76435	8.8376
	TC1900000171.mm.2	9.15209	10.8692	8.50841	8.02617	9.43123	10.3613	8.95535	9.18166	9.39864	10.1586	8.63707	8.54525	9.28541	9.83642	9.1144	8.07806
	TC1900000217.mm.2	6.42296	9.47952	5.41608	5.85987	8.24163	9.57088	5.83033	6.7989	8.13515	9.32557	6.36767	6.11743	7.60753	8.7072	8.38842	4.78079
	TC1900000274.mm.2	4.33639	4.58232	5.01849	5.06831	4.31287	4.91819	4.3746	4.44548	4.71945	4.74866	4.25244	5.28524	4.4169	5.14047	4.89731	5.05283
	TC1900000407.mm.2	2.50931	3.06406	3.10221	3.05944	2.98594	3.25378	2.95781	3.05707	2.63941	3.25823	2.62179	2.91376	3.06618	3.28904	2.96374	2.91454
	TC1900000500.mm.2	5.36935	8.45879	6.35163	4.66868	6.5955	7.55538	6.37009	5.09644	5.75082	8.16644	6.12318	4.47189	6.87536	7.01839	10.6319	4.30832
	TC1900000508.mm.2	8.3962	6.99139	9.36573	9.60681	7.84656	7.31588	8.66475	8.82811	7.73345	6.65239	8.87047	9.25409	7.53449	7.4302	8.60026	9.45026
	TC1900000536.mm.2	8.93086	9.47217	10.2624	10.5319	8.87067	9.13947	10.1198	10.2448	8.80243	9.06604	10.0462	10.109	8.89131	9.16479	10.15	9.98942
	TC1900000546.mm.2	2.87546	2.58251	2.47491	2.36451	2.48139	2.32884	2.74958	2.12687	2.62981	2.25697	2.63374	2.6724	2.56613	2.12319	2.08151	2.41878
	TC1900000552.mm.2	3.17062	2.91409	3.43192	3.73117	3.79442	2.98284	3.32456	4.01053	4.0529	3.10281	4.23373	4.08099	3.86316	3.13661	3.99674	3.79159
	TC1900000568.mm.2	3.91581	4.67548	4.22529	3.75001	3.85262	4.35319	3.81439	4.10535	2.99449	4.40159	4.12039	3.52073	3.79757	3.909	4.05628	4.35599
	TC1900000580.mm.2	5.35565	5.84509	5.54779	5.97793	4.90368	5.61351	5.85752	5.55413	5.13644	5.56402	5.50445	5.50893	5.21272	5.5506	5.98996	5.81338
	TC1900000586.mm.2	11.3853	11.166	11.3537	11.2308	11.3253	11.1048	11.1729	11.0619	11.2706	10.9665	10.7975	11.1512	11.2798	11.1684	11.1987	11.2451
	TC1900000593.mm.2	9.95104	9.33163	9.96757	9.95848	9.68121	8.87926	9.9903	9.5534	9.75219	9.08908	9.24674	9.74402	9.47102	9.27911	10.0113	9.86857
	TC1900000689.mm.2	13.3551	12.668	9.656	9.43639	13.7069	13.1542	9.56249	9.76057	13.8028	12.963	9.44702	9.5594	13.61	13.5211	11.1673	9.79569
	TC1900000888.mm.2	14.7201	14.4264	14.804	14.8711	14.7197	14.5346	15.1167	14.632	14.6181	14.4486	14.6718	14.6439	14.6274	14.6118	14.9019	14.5506
	TC1900000890.mm.2	12.2171	12.429	10.2412	10.2302	12.1559	12.5521	10.1175	10.4059	12.3282	12.3215	9.98342	9.83483	12.1373	12.2742	11.1343	9.8023
	TC1900000931.mm.2	10.6782	10.6167	10.7721	10.7407	10.614	10.4177	10.7938	10.8694	10.6392	10.3798	10.1875	10.6845	10.6441	10.2528	10.1749	10.9006
	TC1900000965.mm.2	8.79916	8.65336	8.47294	8.84959	8.73574	8.71476	8.88716	8.91874	8.79109	8.51733	8.67256	8.59574	8.85562	8.66252	8.6992	9.08431
	TC1900001019.mm.2	17.2049	16.8805	14.6123	14.6875	17.1552	17.0633	14.623	14.3707	17.3225	16.9327	14.9134	14.4731	17.1972	17.1213	15.9573	14.7787
	TC1900001028.mm.2	9.0915	9.49634	9.35953	9.5737	8.99847	9.41057	9.67487	10.01	9.19617	9.22192	9.58065	9.56528	9.06076	9.57051	9.34069	8.78082
	TC1900001042.mm.2	6.36647	6.29847	6.05368	6.48258	6.33625	6.12315	6.30849	6.58899	6.36384	6.17252	6.42126	6.2255	6.58488	6.25516	6.24741	6.41181
	TC1900001081.mm.2	5.90809	6.98892	6.12286	6.77163	5.47661	6.65537	6.50421	6.20224	5.64051	6.05529	6.37695	6.22702	5.75485	6.00805	6.83129	5.97762
	TC1900001123.mm.2	9.65769	10.6452	6.86711	6.84597	8.9148	10.1208	7.22867	6.46327	9.06912	10.1006	7.01822	6.62725	9.2534	10.3338	9.12985	6.81867
	TC1900001140.mm.2	3.45704	4.08858	3.91711	4.20696	3.67076	3.98887	3.64652	4.27508	3.82549	4.04237	3.30055	4.10206	3.66337	4.08487	4.79229	3.77032
	TC1900001142.mm.2	3.13867	3.49268	3.08946	2.42053	2.95921	3.39867	2.91402	3.16697	2.65559	3.22219	3.48641	3.17264	3.17309	3.30351	2.88852	3.20205
	TC1900001159.mm.2	4.25531	4.28825	3.7135	4.30636	4.8053	4.25301	4.02787	4.09849	4.54119	4.14274	4.17353	4.2838	4.88491	4.14907	4.32977	4.86053
	TC1900001174.mm.2	2.41804	2.74533	2.77793	2.73336	2.47726	2.93439	2.34805	2.53446	2.48163	2.82616	2.51692	2.45595	2.49895	2.92564	2.22943	2.51857
	TC1900001270.mm.2	3.83258	3.68031	6.1301	6.00787	3.72187	3.44241	6.28581	6.70177	4.22316	3.51419	6.26131	6.36952	4.22508	3.62762	5.08519	6.24954
	TC1900001340.mm.2	6.80211	7.5418	7.07823	6.5267	6.73653	6.82646	6.89568	6.44231	6.13603	7.11468	6.64056	6.93135	6.30776	6.87095	7.06468	7.05279
	TC1900001388.mm.2	8.21428	8.78165	9.79456	9.51965	8.18735	8.85949	9.51393	9.81829	8.33485	8.82286	10.1005	9.44911	8.38526	9.03744	9.86955	9.48476
	TC1900001464.mm.2	4.29672	4.44193	4.00671	3.79562	3.89155	4.48448	3.89144	4.45786	3.94586	4.46295	4.65919	4.29667	4.35335	4.42246	4.06919	4.58133
	TC1900001476.mm.2	2.80618	3.34869	3.33934	3.73273	3.4004	3.88039	3.76812	2.92828	2.58004	3.45052	3.5561	3.02543	3.18916	3.45362	3.69042	2.78669
	TC1900001480.mm.2	3.35442	4.18013	3.82581	3.20636	3.36261	3.68256	3.31618	3.78583	2.96076	3.88311	3.29619	3.4958	3.45696	3.51223	3.59907	3.41636
	TC1900001562.mm.2	6.4657	6.82783	5.38589	5.30481	6.36618	6.67185	6.15325	5.93997	6.1392	7.23233	6.53172	6.35603	6.33894	6.70072	6.30145	5.62441
	TC1900001583.mm.2	8.84129	9.00332	11.0161	10.7785	8.19433	8.75826	10.9625	10.8851	8.44251	8.70055	10.9339	10.9184	8.19737	8.90572	10.6506	10.783
	TC1900001724.mm.2	3.72978	3.49143	3.37165	3.89956	3.38796	4.06904	3.77264	3.78578	3.33777	4.077	4.37194	3.37534	3.43697	3.96042	3.86417	3.77789
	TC1900001726.mm.2	3.35703	3.73408	3.34022	3.47804	3.20988	3.34177	3.42162	3.31717	3.26621	3.55986	3.64849	2.76446	2.6603	3.66942	3.23128	3.48884
	TC1900001742.mm.2	8.98744	8.85055	8.97141	8.77664	9.57585	9.0411	8.59922	8.87773	9.15585	8.84144	8.72759	8.47609	9.50838	8.95942	8.61006	8.71638
	TC1900001767.mm.2	4.48383	4.03419	4.98428	4.84363	4.04874	3.89271	4.30957	4.51523	4.48261	3.92276	3.83491	4.40611	4.66887	3.95219	4.67789	5.40788
	TC1900001770.mm.2	9.7664	9.63328	9.56461	9.43498	10.0245	9.3056	9.00806	9.66516	9.57126	9.34093	9.26516	9.29135	9.81208	9.5933	9.53183	8.84463
	TC5_GL456354_random00000004.mm.2	4.13108	3.73705	3.88742	3.93562	4.35	3.8429	3.5522	3.62642	4.01002	4.04146	4.12948	3.98306	4.19429	3.85251	3.95209	4.04688
	TCX_GL456233_random00000005.mm.2	11.1871	11.8231	11.2648	11.1489	11.1854	11.4529	11.0431	10.9721	11.0808	11.5296	11.2403	11.1588	11.0175	11.3025	11.0195	10.9069
	TCX_GL456233_random00000007.mm.2	5.62132	6.26658	5.76692	6.62109	5.11032	6.05638	5.67306	5.51094	5.76159	5.79182	5.24986	5.2282	5.51342	5.81945	5.24614	4.93842
	TSUnmapped00000003.mm.2	6.67297	7.00422	6.32954	6.14736	6.98918	7.1443	6.55987	6.24385	6.58659	7.15264	6.74564	6.31003	6.6736	7.11308	6.14111	6.21876
	TSUnmapped00000030.mm.2	2.42922	2.63266	2.85778	2.4413	2.34167	2.92944	2.6236	2.56681	2.12012	3.15351	2.7461	2.55257	2.5722	3.03466	2.29643	2.46068
	TSUnmapped00000033.mm.2	3.48606	3.53443	3.92109	3.43862	3.27164	3.71284	3.4555	3.8188	3.2876	3.82364	3.30939	3.42751	3.13957	3.41047	3.6142	3.73051
	TSUnmapped00000047.mm.2	9.1721	7.72178	8.02578	8.97681	9.49171	8.90151	8.52289	8.06331	9.91372	8.49686	8.32461	8.5809	9.82271	9.19212	7.46922	8.47692
TC1100001579.mm.2	AFFX-BkGr-GC03_st	6.15635	6.13112	6.13021	6.10649	6.71161	6.14209	6.13161	6.14471	5.96417	5.41009	6.44138	6.42472	6.13672	6.32405	6.32923	5.45424
TC1000003135.mm.2	AFFX-BkGr-GC04_st	6.05401	6.11079	6.00749	6.32145	6.23863	6.15054	6.0422	6.14413	5.8528	6.08121	5.98498	5.93407	6.10536	6.18017	6.41982	6.34432
TC0300000811.mm.2	AFFX-BkGr-GC05_st	6.52157	6.26413	5.93551	6.24564	6.14222	6.17906	6.16577	6.22047	6.40564	6.11712	5.90715	6.32566	6.30775	6.27972	6.23977	6.20083
TC0X00003400.mm.2	AFFX-BkGr-GC06_st	5.93949	5.97943	6.09379	6.05373	5.94041	5.9636	5.92646	6.04234	6.06924	6.02427	6.03462	5.95582	5.94676	6.16214	6.00978	6.09669
TC0200003320.mm.2	AFFX-BkGr-GC07_st	5.58132	5.277	5.3493	5.40495	5.08355	5.17789	5.22426	5.56408	5.21334	5.49208	5.38162	5.31102	5.20654	5.20049	5.23855	5.18811
TC0400000585.mm.2	AFFX-BkGr-GC08_st	4.62439	4.32631	4.47262	4.30124	4.12817	4.09283	4.2394	4.47856	4.18217	4.5068	4.193	4.24338	4.1071	4.12749	4.09748	4.21568
TC0400002248.mm.2	AFFX-BkGr-GC09_st	3.79512	3.76884	3.68705	3.69632	3.62294	3.59419	3.70589	3.77038	3.63052	3.81174	3.58901	3.68855	3.49409	3.6117	3.65703	3.54078
TC1300000498.mm.2	AFFX-BkGr-GC10_st	3.41498	3.27795	3.31731	3.35789	3.27922	3.26948	3.24985	3.37523	3.2413	3.40604	3.33111	3.35004	3.1852	3.35886	3.31372	3.23873
TC0600001790.mm.2	AFFX-BkGr-GC11_st	2.97	2.94472	2.98769	3.01596	2.91259	2.90576	2.91666	2.98103	2.89658	2.93417	2.89858	2.9399	2.89249	2.88578	2.88624	2.92126
TC1700001544.mm.2	AFFX-BkGr-GC12_st	2.7573	2.72127	2.74269	2.65009	2.70799	2.68952	2.67085	2.72125	2.67334	2.69873	2.59415	2.67369	2.67825	2.66106	2.71131	2.69507
TC0900002128.mm.2	AFFX-BkGr-GC13_st	2.4274	2.41013	2.39411	2.3507	2.37975	2.37818	2.31915	2.45813	2.31027	2.39628	2.31742	2.43007	2.3692	2.30032	2.36627	2.38342
TC1000001301.mm.2	AFFX-BkGr-GC14_st	2.30448	2.2986	2.28699	2.21924	2.27493	2.30307	2.201	2.33668	2.19349	2.23593	2.13966	2.35395	2.27866	2.18504	2.29821	2.27423
TSUnmapped00000047.mm.2	AFFX-BkGr-GC15_st	2.20229	2.20012	2.18953	2.11016	2.17477	2.18301	2.12782	2.20686	2.10835	2.11604	2.09388	2.20974	2.18735	2.11594	2.16996	2.21411
TC0200003670.mm.2	AFFX-BkGr-GC16_st	2.33888	2.30707	2.304	2.24394	2.28187	2.34865	2.26638	2.36913	2.2512	2.23726	2.22611	2.38565	2.30736	2.23187	2.31255	2.33758
TC0100001170.mm.2	AFFX-BkGr-GC17_st	2.44148	2.39513	2.38781	2.33461	2.39835	2.43527	2.35988	2.44471	2.29738	2.34056	2.31735	2.47496	2.41421	2.31511	2.40432	2.44698
TC0600000135.mm.2	AFFX-BkGr-GC18_st	2.90552	2.92647	2.92185	2.78197	2.92656	2.98717	2.8708	2.97187	2.81791	2.7946	2.78161	3.05319	2.9424	2.78944	2.95463	2.95368
TC0700002153.mm.2	AFFX-BkGr-GC19_st	5.49051	5.45295	5.47589	5.3737	5.42524	5.45124	5.43466	5.46136	5.43163	5.43733	5.43664	5.47779	5.45073	5.44899	5.46509	5.46193
TC1600001944.mm.2	AFFX-BkGr-GC20_st	5.59967	5.57181	5.58341	5.56848	5.58091	5.58169	5.57801	5.57362	5.58186	5.65436	5.60269	5.60237	5.56748	5.58137	5.55712	5.57787
TC1900000067.mm.2	AFFX-BkGr-GC21_st	5.66259	5.64705	5.64617	5.60269	5.67544	5.64502	5.64462	5.64777	5.58783	5.65751	5.66525	5.6513	5.62845	5.64536	5.6208	5.64438
TC1900000552.mm.2	AFFX-BkGr-GC22_st	5.7577	5.75221	5.77562	5.71233	5.75364	5.75662	5.75364	5.72917	5.74396	5.7557	5.81597	5.75754	5.69907	5.80915	5.70581	5.73035
TC0500003717.mm.2	AFFX-BkGr-GC23_st	5.90708	5.87901	5.93658	5.84693	5.93515	5.89335	5.95446	5.89039	5.99701	5.91041	5.96361	5.87012	5.87846	5.97344	5.83859	5.87309
TC1100000726.mm.2	AFFX-BkGr-GC24_st	5.67715	5.63807	5.71703	5.62779	5.67503	5.61965	5.69682	5.66186	5.65653	5.70775	5.78185	5.68421	5.62138	5.67772	5.61994	5.64359
TC1300000942.mm.2	AFFX-BkGr-GC25_st	5.8326	5.8299	5.83561	5.83411	5.83561	5.83683	5.83495	5.83538	5.81414	6.63393	5.83561	5.83703	5.79737	5.84398	5.83152	5.83411
TC0600002404.mm.2	AFFX-r2-Bs-dap-5_st	9.75815	9.53014	10.4991	10.1736	10.0626	9.53154	9.82222	9.7288	9.29587	9.35685	9.78837	9.57477	9.6534	9.49428	9.47068	9.1576
TC0100002618.mm.2	AFFX-r2-Bs-lys-5_st	6.10794	5.87152	6.45995	5.87961	6.20718	5.83973	6.09295	5.75935	5.4776	5.15019	5.20867	5.96637	5.83838	5.50634	5.73635	5.17576
TC0400001047.mm.2	AFFX-r2-Bs-phe-5_st	7.72733	7.28527	8.38335	7.81999	8.08418	7.19991	7.46696	7.49275	6.97779	6.53332	7.29041	7.34022	7.3101	7.32274	7.1101	6.55043
TC0400001525.mm.2	AFFX-r2-Bs-thr-5_s_st	7.70805	7.72341	9.71015	8.37163	8.39881	7.73361	8.73869	8.77079	6.95004	8.83787	8.18727	7.7244	7.64409	8.01913	8.06033	7.48557
TC1100002579.mm.2	AFFX-r2-Ec-bioB-5_at	8.61138	8.42771	8.53094	8.34419	8.4801	8.41456	7.77431	8.41725	8.33798	7.99043	8.43898	8.67459	8.2286	8.39687	8.41212	8.75934
TC0200001535.mm.2	AFFX-r2-Ec-bioC-5_at	10.3077	10.1348	10.3132	10.1658	10.2799	10.0818	9.51203	10.283	10.0082	10.0389	10.0597	10.3208	9.82179	9.96442	10.1111	10.3848
TC0700000383.mm.2	AFFX-r2-Ec-bioD-5_at	11.2697	11.0773	11.4148	11.1608	11.2746	11.0334	10.8773	11.166	11.0197	10.8031	11.3034	11.2551	10.9079	11.151	11.1117	11.4233
TC1500000673.mm.2	AFFX-r2-P1-cre-5_at	12.8035	12.7701	12.969	12.7649	12.9115	12.8349	11.9838	12.8769	12.4707	12.4638	12.8824	12.9704	12.5698	12.5482	12.8122	13.0107
TC1700000092.mm.2	ERCCmix1step1	4.39201	4.7857	5.05184	4.85272	4.97914	4.95651	4.70211	4.96048	4.67222	5.01237	4.63321	4.61325	5.13325	4.67469	4.57826	4.84574
TC0700002001.mm.2	ERCCmix1step10	3.75212	3.59852	3.41215	3.7451	3.68313	3.59561	3.54713	3.52034	3.53165	3.30141	3.50975	3.45849	3.4759	3.7903	3.63463	3.71836
TC0100003604.mm.2	ERCCmix1step11	7.42441	7.25486	7.39679	7.58887	7.61033	7.40986	7.45554	7.33629	7.10655	7.0076	7.25255	7.31791	7.10643	7.3083	7.11764	6.99479
TC1800000623.mm.2	ERCCmix1step12	4.34852	4.36355	3.86412	3.894	4.02544	3.99841	4.0277	3.85037	3.82791	3.62674	4.22105	4.0642	3.90593	4.19934	4.20194	4.15689
TC1000002467.mm.2	ERCCmix1step13	4.99926	4.66523	4.34336	4.60255	4.51314	4.81142	4.83162	4.44924	4.44157	4.03273	4.75363	4.6981	4.31068	4.7128	4.60465	4.67543
TC1400002336.mm.2	ERCCmix1step14	4.67036	4.59583	4.33387	4.47206	4.84919	4.72897	4.59543	4.27106	4.40515	4.31477	4.81619	4.68051	4.30865	4.67243	4.61007	4.16976
TC1400002415.mm.2	ERCCmix1step15	4.1302	4.06782	3.80273	3.74453	4.05068	4.14093	4.2197	3.83377	3.80357	3.5078	4.04082	3.86047	3.51619	3.92606	3.86131	3.82618
TC1400002150.mm.2	ERCCmix1step16	3.86033	3.78921	3.38004	3.48438	3.6218	3.55017	3.71535	3.43307	3.51607	3.18799	3.59857	3.50545	3.30662	3.77677	3.63733	3.35376
TC0800001952.mm.2	ERCCmix1step17	4.38779	4.54095	4.2394	4.42715	4.30507	4.27367	4.2767	4.25048	4.1202	3.88429	4.19785	4.21714	4.13281	4.53307	4.24399	4.13536
TC0400004218.mm.2	ERCCmix1step18	4.50788	4.39065	4.0309	4.21064	4.27249	4.55341	4.40789	4.31275	4.18415	3.85165	4.52712	4.30314	4.29625	4.36462	4.22697	4.3486
TC0900001563.mm.2	ERCCmix1step19	5.30771	5.27806	5.1264	5.13449	5.27263	5.33665	5.29197	4.75493	5.01598	5.03936	5.60087	5.18411	5.20528	5.29016	5.14454	5.02062
TC0500001594.mm.2	ERCCmix1step2	6.73466	6.93882	6.81073	7.0759	6.77172	6.82928	6.13642	6.71073	6.5574	7.40535	6.65047	6.42661	6.61934	6.46828	6.65022	6.2045
TC1200000521.mm.2	ERCCmix1step20	4.45809	4.58645	4.05358	4.13392	4.34352	4.40148	4.38299	4.28271	4.08353	3.8672	4.27414	3.90052	4.23089	4.368	4.23247	4.28569
TC0900002060.mm.2	ERCCmix1step21	3.72541	3.60627	3.59201	3.81735	3.67441	3.73731	3.75695	3.40476	3.72338	3.50932	3.95848	3.6377	3.94118	3.62461	3.5833	3.681
TC0X00002827.mm.2	ERCCmix1step22	4.25795	4.19586	4.06362	4.48894	4.55992	4.50909	4.12628	3.85544	4.85531	4.40294	4.84121	4.0112	4.41191	4.56973	4.44992	4.50396
TC1500000404.mm.2	ERCCmix1step3	3.87879	3.74249	3.99765	3.86385	4.21746	3.73904	3.55704	4.04008	3.77008	4.11226	3.7164	3.8769	3.72151	3.59732	4.06534	3.95808
TC0500001526.mm.2	ERCCmix1step4	4.50024	4.48555	4.40322	4.52802	4.23153	4.27521	4.11106	4.10505	4.5453	4.75886	4.71483	4.41587	4.27549	4.28115	4.41657	4.45369
TC0400003522.mm.2	ERCCmix1step5	3.92087	3.82293	3.79271	3.57919	3.78409	3.80859	3.80357	3.79246	3.3727	4.13704	3.60271	4.66014	3.79523	3.59287	3.56428	4.1599
TC1400002454.mm.2	ERCCmix1step6	4.11048	3.80964	3.72007	3.61349	3.99881	3.40951	4.1066	3.40421	4.01033	3.31853	3.70859	3.66247	3.5776	3.42842	4.02646	3.3884
TC0900001908.mm.2	ERCCmix1step7	3.61508	3.79313	3.67978	3.59173	3.90934	3.95967	3.98461	4.05417	4.16834	3.68405	3.75119	3.86634	3.86193	4.03865	3.69177	3.76372
TC1700002066.mm.2	ERCCmix1step8	3.80813	3.98155	4.20092	3.92302	3.9135	3.79921	3.62011	3.67484	4.05747	3.89079	3.93107	3.5963	3.83529	3.74517	4.03855	3.94218
TC0200000510.mm.2	ERCCmix1step9	4.008	3.55736	4.04685	3.84929	3.9361	3.66716	3.65904	3.90217	3.76995	3.93955	3.89689	3.87727	3.81317	3.97294	3.80225	3.82119
TC0900001665.mm.2	ERCCmix2step1	6.73466	6.93882	6.81073	7.0759	6.77172	6.82928	6.13642	6.71073	6.5574	7.40535	6.65047	6.42661	6.61934	6.46828	6.65022	6.2045
TC0900003028.mm.2	ERCCmix2step10	4.58186	4.7306	4.55816	4.8428	4.39094	4.96197	4.35147	4.85335	4.40933	5.28229	4.81483	4.93698	4.74043	4.58615	4.26805	4.60686
TC0X00000439.mm.2	ERCCmix2step11	3.02894	2.88992	2.7643	2.56759	2.73639	2.65566	2.81477	2.75295	2.79726	2.62848	2.6639	2.66259	2.75499	2.79265	2.53203	2.75742
TC1200001972.mm.2	ERCCmix2step12	3.99995	4.19189	3.91939	3.91114	3.97349	3.72666	3.63307	4.17488	3.72219	4.15646	3.80099	3.88687	3.44909	3.67986	4.1145	3.89827
TC0100001271.mm.2	ERCCmix2step13	3.88734	3.85259	3.9372	4.04663	4.23459	3.48338	3.23268	3.53348	4.21096	4.18323	3.75529	3.63729	3.36447	3.44282	4.20708	3.62607
TC1000000693.mm.2	ERCCmix2step14	4.74403	4.48123	4.1352	4.06991	4.27115	4.11809	4.43728	4.06492	3.95485	3.67293	4.17447	4.13042	4.14767	4.19263	4.08884	4.2388
TC0200002442.mm.2	ERCCmix2step15	4.37646	4.26688	4.44093	4.55121	4.59726	4.85414	4.82497	4.55889	4.5972	4.33973	4.74334	4.3944	4.30931	4.57201	4.38349	4.43584
TC1000000402.mm.2	ERCCmix2step16	4.9197	4.64176	4.41038	4.46884	4.7088	4.81989	4.88147	4.60501	4.50198	4.45549	4.77898	4.61252	4.41297	4.52678	4.60583	4.49426
TC1600000694.mm.2	ERCCmix2step17	4.75597	4.8673	4.37498	4.64729	4.62433	4.58676	4.71373	4.0761	4.47494	4.22259	4.80249	4.55605	4.35612	4.66564	4.6302	4.67943
TC1300000838.mm.2	ERCCmix2step18	5.31392	5.26646	5.14138	5.24269	5.15071	5.42831	5.2569	5.02945	5.13348	5.17008	5.04918	5.28029	5.03254	5.09828	5.12133	5.20394
TC0100000420.mm.2	ERCCmix2step19	4.97259	4.61573	4.28729	4.37352	4.58599	4.48588	4.79471	4.38469	4.38204	3.99695	4.5861	4.3992	4.089	4.6621	4.32274	4.34494
TC0700003664.mm.2	ERCCmix2step2	4.60361	5.23328	4.82296	4.89284	5.16591	4.89414	4.94239	4.94567	4.6304	4.78114	4.76293	4.51787	4.99806	4.57741	4.9197	4.31482
TC1100002827.mm.2	ERCCmix2step20	5.37771	5.12676	5.03306	5.16346	5.1555	5.35872	5.23688	5.00856	4.94072	4.91748	5.04173	5.17542	4.99949	5.16567	4.96202	5.1635
TC1200001498.mm.2	ERCCmix2step21	4.68422	4.41473	4.12692	4.26846	4.34988	4.48714	4.47539	4.16675	4.0437	4.04625	4.57081	4.31343	3.83079	4.3777	4.32118	4.29656
TC1900000508.mm.2	ERCCmix2step22	4.41488	4.24764	3.93787	4.22302	4.23546	4.35821	4.31037	4.15916	4.09839	3.72156	4.13763	4.10852	4.03748	4.32172	4.25874	4.42938
TC0900000296.mm.2	ERCCmix2step23	8.16602	8.03133	8.94055	8.57686	8.46436	7.95429	8.23577	8.12768	7.65913	7.50854	7.93172	8.0356	7.85842	7.99797	7.49423	7.30421
TC1500002250.mm.2	ERCCmix2step24	4.06922	3.97752	3.59806	4.00273	3.83471	3.68587	3.8627	3.80629	3.68334	3.64604	3.94446	3.80751	3.53384	4.02737	3.8185	3.66308
TC1100000362.mm.2	ERCCmix2step25	4.42637	4.49332	3.98994	4.11601	4.05788	4.33822	4.42891	3.88236	4.27033	3.65303	4.502	4.22091	4.02399	4.39028	4.29703	4.27947
TC1600002090.mm.2	ERCCmix2step26	5.0104	4.77602	4.75134	4.90573	4.68985	4.99224	4.78503	4.52806	4.80033	5.00537	4.8375	4.82491	4.5091	4.76643	4.79249	4.8912
TC0400002251.mm.2	ERCCmix2step27	4.08432	3.92906	3.75869	3.78114	3.78066	3.82085	3.92203	3.87965	3.56332	3.25197	3.90776	3.8242	3.64808	3.94417	3.81323	3.77981
TC1000001767.mm.2	ERCCmix2step28	5.03272	4.92626	4.86555	4.93451	5.18797	5.09848	5.07366	4.61345	4.85913	4.74602	5.16714	4.99578	4.83365	4.83892	4.94628	4.82171
TC0200003865.mm.2	ERCCmix2step29	4.49159	4.64708	4.42758	4.54936	4.66351	4.64468	4.53218	3.97792	4.37531	4.34349	4.8576	4.49461	4.4579	4.71964	4.54281	4.52321
TC0500002136.mm.2	ERCCmix2step3	4.13949	3.93094	4.20867	4.03616	4.11994	4.13502	4.37174	4.15082	4.09499	4.39003	4.07463	4.12248	4.21568	4.09595	3.80934	4.09606
TC1300000206.mm.2	ERCCmix2step30	3.71775	3.72696	3.36399	3.24601	3.71573	3.75863	3.60727	3.33775	3.44989	2.95192	3.54735	3.83832	3.25671	3.67691	3.71403	3.5933
TC0800000991.mm.2	ERCCmix2step31	5.15322	5.17957	4.92532	4.74398	5.27908	5.249	5.05134	4.86499	4.82586	4.59245	4.89353	4.94998	4.6214	5.07369	4.76448	5.04812
TC0100002154.mm.2	ERCCmix2step32	4.10411	4.0384	3.65945	3.51679	3.83371	4.10676	3.97279	3.75603	3.66246	3.3515	3.7726	3.947	3.55179	3.7668	3.71036	3.81839
TC1900001767.mm.2	ERCCmix2step33	4.01332	4.12168	3.67899	3.67582	3.99448	3.93932	3.89127	3.66518	3.60981	3.28145	3.72007	3.83324	3.73424	3.84694	3.86232	3.58303
TC1100001880.mm.2	ERCCmix2step34	3.93959	4.26483	3.61088	4.08789	3.78895	3.84666	3.72494	3.81352	3.93315	4.30565	3.65166	4.13348	3.81233	4.20601	3.70616	3.79679
TC0400002471.mm.2	ERCCmix2step35	9.53578	9.06421	11.1916	10.0028	9.90533	9.10786	9.59604	9.82191	8.81587	8.70656	8.90093	9.41441	9.25709	8.94562	8.90698	8.12753
TC0600001374.mm.2	ERCCmix2step36	4.99118	4.27697	4.29497	4.63114	4.66779	4.97842	4.88772	4.45096	4.63271	4.87811	4.77539	3.97509	4.59838	4.9457	4.7898	4.7629
TC0100000038.mm.2	ERCCmix2step38	4.4268	4.40488	4.15712	4.63257	4.30441	4.67834	4.60326	4.33155	4.20182	4.32696	4.53682	4.0769	4.48681	4.41579	4.61087	4.39231
TC0700000562.mm.2	ERCCmix2step39	4.12231	4.33094	4.02137	4.05501	4.16959	4.33523	3.99995	3.83901	4.04523	4.14415	4.33643	4.0025	4.0425	4.26141	4.0694	3.89826
TC1900000689.mm.2	ERCCmix2step4	4.48016	4.29655	4.75019	4.15255	4.56953	4.42832	4.24397	4.39441	4.38819	4.4628	4.2572	4.32834	4.29284	4.31582	4.22422	4.56726
TC0100001438.mm.2	ERCCmix2step40	7.48901	7.72363	7.48388	7.65365	7.51827	7.61261	7.39316	7.06148	8.10935	8.08581	8.29188	7.10922	7.72002	7.7831	7.60588	7.76431
TC0200003929.mm.2	ERCCmix2step42	2.8116	2.79221	3.02822	3.03072	3.01796	2.98604	2.94068	2.96988	3.14082	3.10934	3.03945	2.73591	3.20769	3.08323	2.82794	2.98657
TC0200004598.mm.2	ERCCmix2step43	4.46496	4.87904	4.61014	5.4912	4.99845	4.37021	4.50594	4.85807	4.51589	4.82507	4.45916	4.66169	4.84128	4.32466	4.87578	4.38177
TC0700001538.mm.2	ERCCmix2step44	4.05311	3.9588	3.92648	4.18969	4.01703	4.00638	4.09359	3.68276	4.00888	4.14541	4.40952	4.05725	4.23616	3.92204	3.99425	4.07995
TC0700003699.mm.2	ERCCmix2step6	4.34367	4.38161	4.60321	4.4546	4.68457	4.3458	4.04152	4.47407	4.31799	4.38096	4.29026	4.37524	4.24809	4.24038	4.33716	4.37851
TC0X00001896.mm.2	ERCCmix2step7	3.75373	3.91695	4.0823	3.77455	4.20764	3.72909	3.72381	3.988	3.7339	3.88775	3.40212	3.95121	3.67921	3.49632	3.73159	3.80318
TC1700001200.mm.2	ERCCmix2step8	4.34392	4.1848	4.31834	4.9183	4.15967	4.37577	4.06499	4.25741	4.25721	4.34247	4.9444	4.42803	4.46367	4.18755	4.80126	4.59135
TC0100002061.mm.2	ERCCmix2step9	3.03109	3.16136	3.18199	3.25908	3.25218	3.09998	3.03716	3.06349	3.1503	3.3972	3.24225	3.2906	3.1379	3.10421	3.12265	3.28666
TC0800002618.mm.2	MG-1-neg-10338068_st	7.42895	7.2419	7.24136	7.5999	7.31544	7.75558	6.9428	7.31875	6.93662	5.7557	6.47422	6.93703	6.31638	7.348	7.84185	8.14285
TC0900002322.mm.2	MG-1-neg-10338069_st	4.38239	4.6743	5.78826	5.77095	4.17628	5.56375	4.22159	4.12521	3.46445	3.16856	5.20556	4.12009	5.02818	3.97758	4.93222	5.0868
TC0800001311.mm.2	MG-1-neg-10338070_st	4.2562	2.90626	4.31876	3.21468	3.70728	3.59002	3.74154	4.87152	3.8475	3.46117	3.70952	4.76466	3.95715	3.86743	3.12975	5.26393
TC0900002510.mm.2	MG-1-neg-10338071_st	4.74443	5.31114	2.89244	4.17565	2.97871	3.3396	4.50266	3.9414	4.65604	5.62887	5.38125	3.11372	5.22834	6.48786	3.29947	6.29943
TC1000002212.mm.2	MG-1-neg-10338072_st	3.7809	3.38902	4.59995	3.74225	4.26333	3.53597	3.57361	3.63179	2.72429	4.84246	3.68206	3.21229	3.00968	2.65622	3.63365	2.54538
TC1100000500.mm.2	MG-1-neg-10338073_st	3.16906	3.59458	4.04284	4.64461	4.41435	4.07996	3.54592	3.52394	3.79908	4.37043	4.50097	2.56853	3.88294	3.98907	3.74291	4.53105
TC0200005023.mm.2	MG-1-neg-10338078_st	6.98437	8.34111	7.93659	6.09911	7.54701	7.8378	7.86244	6.28326	7.36189	7.14244	7.06545	7.08883	7.30635	7.83115	6.69349	5.92206
TC1600001635.mm.2	MG-1-neg-10338079_st	3.45771	2.65801	4.88218	4.59781	3.65138	4.14531	4.1358	3.879	4.43967	2.27925	2.73458	4.68207	3.74391	3.45573	3.44467	4.37893
TC1700001525.mm.2	MG-1-neg-10338080_st	6.41341	6.15238	5.134	5.62572	5.57046	6.27155	5.49248	5.40546	5.82186	5.61266	4.11963	5.3364	5.8771	5.57105	4.02822	5.91987
TC1700001178.mm.2	MG-1-neg-10338081_st	4.91491	5.46942	5.80742	5.80873	6.07695	5.01049	4.73308	5.93203	6.15564	5.96965	4.76618	5.68358	5.6555	5.11008	5.62646	4.75882
TC1900000108.mm.2	MG-1-neg-10338082_st	7.02896	7.84962	8.14269	8.42588	6.68329	6.91429	8.43689	7.69666	7.18043	7.45167	8.74736	7.85683	7.15763	7.11985	8.07617	7.86664
TC0800002461.mm.2	MG-1-neg-10338083_st	4.23662	6.125	4.34472	4.07959	5.43842	5.88625	6.72982	4.39111	4.16563	4.47004	3.91539	4.98832	5.71078	4.30297	5.06065	5.46234
TC0200004926.mm.2	MG-1-neg-10338084_st	5.03558	5.35891	4.98864	4.94008	5.18593	5.14699	5.6083	4.58977	4.45489	5.35778	5.3105	5.42331	5.5782	5.2165	4.63556	5.49714
TC0100002967.mm.2	MG-1-neg-10338086_st	7.44433	8.61273	8.65553	9.51516	8.62316	7.80454	8.39363	8.09783	8.70304	7.82543	7.92099	8.18583	7.06059	7.80316	7.87791	8.3329
TC0700000131.mm.2	MG-1-neg-10338087_st	6.3009	5.54893	5.67452	5.22084	5.18149	4.25335	5.53773	6.11274	5.38696	6.98188	4.65944	5.52519	4.66557	5.35676	7.24117	5.81697
TC1800000665.mm.2	MG-1-neg-10338088_st	4.16423	3.43061	3.58379	4.16784	3.5949	2.99141	2.13312	3.73833	3.7045	2.6638	2.76015	4.32697	2.6105	3.4748	3.46384	4.48015
TC1400002861.mm.2	MG-1-neg-10338089_st	2.27061	2.28061	2.83793	2.50058	4.02465	2.88878	2.74729	2.50126	2.93343	3.97243	3.11931	3.59689	3.8039	3.46208	2.65181	3.53948
TC0100000471.mm.2	MG-1-neg-10338090_st	6.19039	6.25056	7.06909	7.17216	7.1018	6.57691	7.15238	7.65543	6.97454	5.96913	4.68205	7.01375	6.88915	6.31344	7.16833	6.85988
TC0300001102.mm.2	MG-1-neg-10338091_st	3.40179	3.05567	2.9689	2.65186	2.77789	2.97295	2.98128	2.68885	2.81531	2.70881	2.52398	2.92422	3.04484	2.79071	2.42903	3.03514
TC0500003256.mm.2	MG-1-neg-10338092_st	7.18364	6.8972	8.29742	7.54038	7.64661	7.72694	7.44629	7.93828	6.46288	7.57198	8.03203	8.23394	7.08455	7.37823	7.35846	6.72706
TC0900002120.mm.2	MG-1-neg-10338093_st	2.71919	3.18592	3.92452	5.12001	3.83566	2.50244	4.25437	3.37412	4.64433	4.97581	3.69839	2.97993	4.50781	3.3717	5.02355	3.62528
TC0100003783.mm.2	MG-1-neg-10338094_st	7.71106	9.0299	8.78642	8.73067	9.12515	8.61605	8.73978	7.61469	9.19013	9.06947	9.02042	7.57029	8.39157	8.57659	8.97318	8.77576
TC1900000593.mm.2	MG-1-neg-10338096_st	2.53606	3.34565	3.0404	2.81087	3.43085	3.03804	2.82754	3.15543	2.7971	2.93248	3.26054	2.89226	3.02035	2.59995	2.77887	3.559
TC0700000060.mm.2	MG-1-neg-10338098_st	3.81087	3.67968	3.72512	3.24291	2.51871	4.36601	3.30014	4.01575	2.96336	3.94891	3.14412	4.16287	2.96062	2.65526	3.9905	3.18164
TC1700001662.mm.2	MG-1-neg-10338099_st	5.64656	6.9819	6.0545	7.09053	6.90442	6.68397	5.9977	6.5436	7.58446	7.05862	6.4231	6.07393	6.59251	7.11876	5.89059	5.82128
TC1600001742.mm.2	MG-1-neg-10338100_st	7.37272	5.28634	4.05656	5.95386	8.16921	6.75704	6.99412	7.52795	4.54326	7.9405	6.70346	5.64634	5.94718	5.14992	2.72201	3.28866
TC1000001761.mm.2	MG-1-neg-10338101_st	7.68301	7.67342	8.44349	7.67529	7.59337	7.27453	7.70096	8.60483	6.74898	7.43107	6.05935	7.11276	7.70118	7.22748	7.51805	7.30494
TC0700001983.mm.2	MG-1-neg-10338102_st	5.77768	3.90306	2.61624	3.24865	3.54678	5.74145	2.83078	6.20778	7.30136	3.32359	6.70845	5.01836	4.44979	3.83294	4.19961	4.26297
TC1100002690.mm.2	MG-1-neg-10338103_st	2.37523	4.77794	4.5312	5.4045	4.80826	3.64519	4.87836	3.5802	5.16442	3.92411	5.47461	4.55347	5.09859	5.07342	4.90929	4.54494
TC1300001789.mm.2	MG-1-neg-10338105_st	6.88266	7.43043	6.50383	7.65293	6.72808	7.15607	7.49175	7.5519	6.90263	6.5708	6.24948	6.67406	5.61064	6.6767	7.84521	7.17703
TC1700000474.mm.2	MG-1-neg-10338107_st	6.49859	5.75445	6.78576	7.59763	6.928	7.23623	5.89942	6.77323	6.27003	6.69274	7.21184	6.40808	7.04797	7.32982	6.8262	7.08308
TC0800000784.mm.2	MG-1-neg-10338108_st	3.27168	3.34586	2.81344	3.04	3.74842	3.05579	4.0134	3.1619	3.95876	4.62257	3.19605	3.01336	3.6523	4.28775	3.35982	3.66524
TC0900001022.mm.2	MG-1-neg-10338109_st	7.79251	7.71691	9.25302	9.26628	8.44191	7.76445	7.14789	6.87546	9.27773	4.5009	6.60921	8.47687	7.25261	9.70092	6.31075	8.89128
TC0X00002081.mm.2	MG-1-neg-10338110_st	5.14605	5.05103	5.12143	5.34002	4.12303	4.72493	5.41392	4.96376	4.69057	4.10878	4.60895	4.84192	5.01428	4.41642	6.16428	4.5183
TC1300000249.mm.2	MG-1-neg-10338112_st	6.44275	6.96521	7.24838	6.6922	6.37626	6.59215	6.64851	7.25022	6.30547	6.72469	6.54632	6.93091	6.20507	7.14289	7.45214	5.97014
TC0900000854.mm.2	MG-1-neg-10338113_st	8.94466	9.12248	5.37164	7.52871	9.47031	9.07443	8.31005	5.62172	8.54535	8.49131	7.28867	4.31652	8.50609	8.13725	5.78453	6.70217
TC0600003489.mm.2	MG-1-neg-10338114_st	4.7873	5.66665	5.38948	5.80159	4.96473	4.45176	5.65805	4.88877	4.67755	3.51064	4.03199	5.24634	4.54434	4.44954	6.03921	5.50023
TC1500001511.mm.2	MG-1-neg-10338115_st	5.46376	4.87413	4.61143	4.08052	4.45101	4.06242	4.85059	4.3672	4.21396	4.38013	5.12826	4.95205	4.59752	4.63238	5.03889	4.80416
TC0700000843.mm.2	MG-1-neg-10338118_st	3.98571	3.98808	5.09326	4.264	3.96727	3.79098	5.04985	5.69426	3.5663	3.31728	4.40958	4.56147	4.53503	3.26954	4.83111	5.64897
TC0800002132.mm.2	MG-1-neg-10338119_st	4.3818	5.14641	5.61539	5.14366	4.28327	5.26466	4.79404	6.22424	5.69422	5.38601	5.54839	4.61485	4.76405	4.95698	5.99313	5.24756
TC1000000605.mm.2	MG-1-neg-10338121_st	7.39382	6.88749	7.71577	6.94539	6.44839	7.78897	7.0237	6.94033	6.75484	8.11128	6.55688	8.61084	5.94125	8.00985	6.71786	7.21657
TC1600001441.mm.2	MG-1-neg-10338122_st	4.46417	3.31425	4.32247	4.10421	4.5646	5.09343	3.37161	4.23081	3.2713	4.1273	4.51043	4.56087	4.47611	4.53155	4.00966	5.79397
TC0700002946.mm.2	MG-1-neg-10338125_st	4.20774	4.65965	4.98768	2.86274	4.36338	4.69836	4.04932	3.37922	2.91936	2.33283	3.0945	4.19679	3.78065	4.62262	4.14718	4.9453
TC1000000731.mm.2	MG-1-neg-10338126_st	8.38919	4.84562	8.2664	8.06432	6.82174	7.61654	6.82993	7.03983	7.5689	8.00667	7.17849	5.6337	4.90884	9.0734	6.4903	5.86859
TC0300002127.mm.2	MG-1-neg-10338127_st	3.93359	4.67724	3.81238	3.75725	3.32009	2.83476	3.4127	2.8891	3.94239	3.16412	2.53063	3.97658	3.27334	2.61433	3.62902	2.80379
TC0800000353.mm.2	MG-1-neg-10338129_st	8.10654	7.32729	8.01568	8.42953	7.90455	8.20981	8.17388	7.07034	8.0988	9.30191	7.90594	7.22719	7.996	7.68675	7.23208	8.54356
TC0500003465.mm.2	MG-1-neg-10338130_st	4.20501	4.57514	5.97168	3.95975	6.75236	6.47872	4.59621	4.08508	6.33211	3.21919	4.22854	6.11643	6.11294	4.90286	5.41459	6.15696
TC1100003191.mm.2	MG-1-neg-10338131_st	4.09121	3.99212	3.39203	3.46306	3.61299	3.38847	3.74829	3.10778	3.88666	3.38424	4.23172	4.1753	3.78498	3.74778	3.14956	3.72219
TC0200003389.mm.2	MG-1-neg-10338132_st	7.51714	7.00795	9.30346	9.98657	7.7519	8.55536	7.15688	9.18033	8.75662	8.1296	7.5192	10.4741	8.73223	7.49724	8.54008	9.38275
TC0600000698.mm.2	MG-1-neg-10338133_st	4.7436	3.31469	4.82552	5.85441	5.59209	4.80402	4.23428	4.27865	5.96279	4.93357	4.51572	3.99815	5.42828	5.47847	5.39288	4.29525
TC1000000100.mm.2	MG-1-neg-10338134_st	11.0492	11.6865	11.6508	12.4831	11.6966	11.8662	11.9285	11.5254	11.125	12.7536	12.2378	11.8391	11.8609	11.2738	11.7774	12.0663
TC1300002753.mm.2	MG-1-neg-10338135_st	6.5949	6.11894	6.58717	6.71861	7.57186	6.85506	6.70839	7.68334	6.36821	6.65356	7.06355	6.58823	6.78831	7.0545	6.74269	6.84664
TC0600003605.mm.2	MG-1-neg-10338136_st	5.19238	5.50549	5.02657	4.79798	5.47578	5.88946	5.42104	4.83511	4.76315	4.57548	4.39427	5.34737	5.16817	5.1904	5.7234	5.12709
TC1100003225.mm.2	MG-1-neg-10338137_st	5.20226	5.66875	5.52432	5.40492	6.73566	5.8978	5.55561	5.16626	5.7456	5.94294	6.49359	4.85792	5.03934	5.26665	5.59519	5.91678
TC1500000666.mm.2	MG-1-neg-10338140_st	5.44062	4.88621	5.57926	2.81736	8.88001	7.66536	4.17641	5.62597	5.29854	8.29804	6.69815	5.86994	6.58309	5.314	5.50093	4.68511
TC0100002584.mm.2	MG-1-neg-10338142_st	4.12702	4.44156	4.4464	4.58126	4.0541	4.18482	4.02318	4.90357	4.77458	3.56825	4.60768	4.32699	3.47963	3.78654	4.283	4.02009
TC0100003412.mm.2	MG-1-neg-10338143_st	6.10933	3.80596	7.53361	4.12674	4.23893	4.18818	5.21764	3.61588	4.31301	3.52386	4.67156	6.37394	3.22176	6.50413	6.40658	6.21562
TC0700003961.mm.2	MG-1-neg-10338145_st	6.8392	5.44008	6.73192	5.65231	6.49504	6.5597	6.21348	6.42701	5.99272	6.59809	6.21695	5.60074	6.44282	5.92671	6.07651	6.41909
TC0900000156.mm.2	MG-1-neg-10338146_st	3.23025	3.49316	4.19086	2.61582	3.66244	2.99726	3.27074	3.58435	3.37122	3.10351	3.24675	3.23545	2.91614	3.92691	1.9992	3.18401
TC1400000367.mm.2	MG-1-neg-10338148_st	6.94937	7.20701	6.93951	6.10236	8.10338	7.50545	6.48401	5.08627	7.7759	6.10658	6.36109	7.11089	8.08826	7.44156	5.60065	6.41534
TC0900002382.mm.2	MG-1-neg-10338149_st	6.27759	6.1063	7.37369	7.2638	7.94038	5.55584	4.28451	6.52886	6.07505	6.28186	6.83187	7.7017	7.47668	7.52441	6.80323	7.33863
TC0600003307.mm.2	MG-1-neg-10338151_st	5.26142	6.63095	6.1948	6.16612	6.80454	6.9197	6.60321	7.2795	6.15968	6.27753	6.29021	6.21837	6.52305	7.16981	6.97029	6.9379
TC1700001027.mm.2	MG-1-neg-10338152_st	8.12652	7.2938	8.25373	8.3731	7.50846	7.12814	8.02629	8.54955	6.80853	6.35433	7.35074	7.53063	6.7414	7.09797	7.90296	7.07864
TC0100002475.mm.2	MG-1-neg-10338153_st	9.13401	8.99645	8.10857	8.02581	7.96022	9.1943	9.65736	9.07148	5.89276	9.43419	6.41071	7.39751	8.00756	6.93839	7.78257	8.92986
TC0100003725.mm.2	MG-1-neg-10338154_st	8.58922	8.75601	10.4253	10.2537	9.01376	9.13617	9.93349	10.2743	8.68082	8.77891	9.36556	9.72058	8.7517	7.5423	9.23583	9.64748
TC0200004978.mm.2	MG-1-neg-10338156_st	5.61268	6.17388	5.91612	5.33207	6.30413	6.32647	6.53261	6.54041	5.31055	5.3546	5.45383	5.47372	4.54816	5.64132	5.83098	6.82554
TC0X00003412.mm.2	MG-1-neg-10338157_st	13.5498	11.2172	11.1559	12.969	11.4527	12.8509	11.815	11.0267	12.3267	10.9959	12.5831	11.4917	13.5199	11.7293	12.097	11.2034
TC0300002373.mm.2	MG-1-neg-10338158_st	4.39611	4.50425	4.1404	4.89939	3.36793	3.90531	4.48709	4.51047	4.02211	1.98322	3.8986	3.87774	2.15786	3.47463	2.29341	2.01961
TC0700001460.mm.2	MG-1-neg-10338159_st	3.91209	4.17124	3.60556	4.14013	2.57987	4.74698	4.2629	5.26837	4.80415	4.78338	3.89461	5.98105	5.00124	5.5114	3.84187	5.06248
TC0800002821.mm.2	MG-1-neg-10338160_st	13.4852	13.8005	14.3359	14.1268	13.1058	13.8529	13.9121	13.9361	13.7109	13.6992	13.8576	13.7875	13.64	13.5572	14.734	13.7307
TC1100001395.mm.2	MG-1-neg-10338161_st	7.49198	7.79937	7.82654	7.42063	7.79396	7.83036	7.9227	7.88971	8.15589	7.45787	7.76263	6.92554	7.92124	7.71891	7.54066	7.78277
TC1600001616.mm.2	MG-1-neg-10338162_st	6.3719	7.35399	7.59917	7.03524	6.99838	6.88416	7.43034	7.42102	6.2048	5.83522	6.75183	7.26607	5.36872	6.40402	6.79387	7.23215
TC1700000735.mm.2	MG-1-neg-10338164_st	7.72761	7.29474	6.43687	7.53236	8.20277	7.54339	7.06238	6.99952	7.22677	6.84386	5.65317	6.99969	7.23761	7.49831	5.91486	6.73689
TC1700000942.mm.2	MG-1-neg-10338165_st	4.95462	3.65735	5.34928	5.13467	3.87607	4.79708	3.27235	4.69054	4.42592	3.31078	5.29467	5.01259	5.1413	4.04256	3.61756	3.52009
TC0500001153.mm.2	MG-1-neg-10338167_st	5.15678	4.24745	3.12486	5.10926	2.25955	3.90078	3.40776	2.53734	3.36471	3.37297	7.61677	1.87553	2.97125	5.20019	8.48691	7.97005
TC0800001925.mm.2	MG-1-neg-10338169_st	3.02117	3.30825	4.13034	3.40327	1.77156	2.18427	5.67514	3.67798	3.1535	2.36499	2.54585	3.95032	3.9822	3.78529	3.81856	3.26039
TC0800003164.mm.2	MG-1-neg-10338170_st	5.73463	5.72177	6.82634	5.68752	6.31458	4.35811	5.31314	6.62309	5.94469	7.04013	3.4922	4.90852	5.94351	5.84519	6.12566	5.35605
TC1500001201.mm.2	MG-1-neg-10338171_st	3.91553	4.44781	4.50656	4.74102	3.92627	4.96747	4.58054	4.15206	5.72116	4.85356	4.87467	6.40624	3.59917	3.21146	4.4091	4.09999
TC0200001246.mm.2	MG-1-neg-10338172_st	3.72814	5.03829	4.82812	5.00342	5.65922	4.50219	4.26332	5.2176	5.63377	5.57318	6.57202	4.16304	4.53667	4.62587	5.14022	5.32579
TC1200000858.mm.2	MG-1-neg-10338173_st	9.28881	10.0624	10.0145	9.42361	10.4091	10.0678	9.26379	10.7739	10.874	10.8261	9.92411	9.4645	10.7588	9.4573	10.2182	10.111
TC1300000179.mm.2	MG-1-neg-10338174_st	7.33188	7.16038	7.14519	6.53839	6.92101	6.75522	6.96152	7.81289	7.30974	6.13876	6.34452	7.69904	6.77201	6.18212	6.79062	7.58
TC0500003741.mm.2	MG-1-neg-10338175_st	4.3335	5.62858	7.15218	5.71631	5.54761	3.65907	6.80772	8.0233	7.95331	5.31704	6.24223	4.62935	5.85311	5.28528	4.45322	4.45721
TC1300002619.mm.2	MG-1-neg-10338177_st	4.94808	4.71876	5.75171	4.63667	5.65752	5.35466	6.24434	4.85562	5.26071	5.03374	5.05469	4.05169	5.18503	5.29699	5.00101	5.46703
TC1000000126.mm.2	MG-1-neg-10338178_st	5.48923	6.94831	6.51614	6.35039	5.78321	6.10626	6.90718	5.7588	6.76245	7.14835	7.56639	2.93737	6.54789	7.2104	6.66669	6.09814
TC0500000888.mm.2	MG-1-neg-10338181_st	3.25138	3.68428	4.83601	2.32637	3.66114	3.51692	4.14437	3.4584	3.38684	3.9486	4.40055	4.36416	3.86705	5.08357	3.05611	4.54226
TC1800000672.mm.2	MG-1-neg-10338182_st	5.63529	5.0991	6.01157	6.1262	5.68287	5.94783	5.3635	4.93435	5.56883	5.13077	5.31963	5.48557	5.33182	5.0803	5.24953	5.3897
TC0400002808.mm.2	MG-1-neg-10338183_st	6.27866	6.0027	6.05806	3.90201	3.93723	9.22248	8.07045	5.077	8.06569	5.63537	6.17908	5.39638	5.87616	6.30784	3.23709	7.34687
TC0100002942.mm.2	MG-1-neg-10338184_st	4.29022	4.7326	4.0754	4.277	4.89378	4.58248	5.02318	3.5369	3.5541	4.03602	4.25208	5.78142	4.707	3.36561	3.31083	4.89233
TC0200001342.mm.2	MG-1-neg-10338185_st	3.71735	2.3689	3.05659	4.78406	3.7869	4.89869	5.48344	5.11009	4.84441	4.92205	3.06969	3.5576	3.79568	3.79451	4.64337	3.13586
TC0400001950.mm.2	MG-1-neg-10338186_st	5.40412	5.71959	6.17204	4.87211	6.81866	5.77644	6.20974	5.27846	5.28078	5.37722	5.46926	5.90907	6.45158	5.69561	5.97863	5.66745
TC0X00001128.mm.2	MG-1-neg-10338187_st	4.537	4.01335	5.22854	6.84498	4.34123	4.453	5.58856	5.32795	5.56537	5.62638	5.3356	4.93017	5.27686	4.82547	4.12985	5.08773
TC1900001159.mm.2	MG-1-neg-10338188_st	5.85047	5.18809	5.11185	4.79502	4.58519	5.00211	3.72891	4.83136	5.31631	4.64184	4.35007	4.74096	5.30953	5.58211	5.07732	3.88965
TC1900001270.mm.2	MG-1-neg-10338189_st	5.15549	4.46605	6.60359	5.73663	5.08988	4.88114	6.7187	6.36253	4.54045	4.86555	7.59189	5.82691	4.53802	5.10973	5.75872	6.58054
TC0100001048.mm.2	MG-1-neg-10338190_st	9.5647	10.2982	11.1745	10.3358	9.67756	9.83636	11.0569	10.632	10.2156	9.7465	10.5003	9.55442	9.55749	9.76013	10.6779	11.1313
TC1900000043.mm.2	MG-1-neg-10338191_st	2.74493	3.17944	2.77278	2.27008	2.52389	2.77499	2.70234	2.98638	2.88735	2.71428	3.16738	2.65724	2.2829	2.74289	2.6755	2.12355
TC0900001038.mm.2	MG-1-neg-10338192_st	3.97536	4.7111	7.05779	4.66896	6.07821	5.19376	6.99989	3.34813	3.465	2.71428	5.09443	4.21922	2.48102	4.55686	5.93488	5.18434
TC0500002253.mm.2	MG-1-neg-10338193_st	8.5228	9.05825	8.53801	8.44172	8.36133	8.27465	8.54636	8.20566	8.28163	8.00646	8.31311	8.67158	8.2877	8.12086	8.39472	8.0966
TC0900003310.mm.2	MG-1-neg-10338194_st	8.71178	9.59766	8.9436	9.67898	8.06735	10.4164	7.254	8.99122	9.05411	8.1914	9.80715	10.5728	9.55412	8.18957	8.31769	10.7357
TC0200002193.mm.2	MG-1-neg-10338197_st	3.79284	4.76947	4.67722	4.93212	4.4963	4.78452	4.49254	4.70534	5.00506	5.38868	4.64364	4.1325	5.05867	4.91719	4.86015	5.55357
TC0800003218.mm.2	MG-1-neg-10338198_st	8.41988	9.03537	9.70275	9.73228	6.9036	7.20804	8.80644	7.37433	9.13482	8.25527	8.13653	7.81869	8.03927	8.99938	8.84329	9.28493
TC0900000142.mm.2	MG-1-neg-10338199_st	6.16955	5.42529	6.67898	7.76701	4.3308	6.31221	7.11475	6.83702	6.41259	4.80318	6.2461	5.22575	7.32019	6.27556	6.96708	7.88465
TC0X00002848.mm.2	MG-1-neg-10338200_st	7.1785	6.87246	8.28311	7.04896	6.51459	6.72993	7.17114	7.83238	7.11003	7.65613	7.50399	6.92857	6.30703	6.54859	7.73576	8.25281
TC1700001197.mm.2	MG-1-neg-10338201_st	5.68143	6.18107	5.9939	6.71449	7.07511	6.39487	6.96304	6.32027	6.07586	5.83535	6.34021	6.17622	5.04311	5.96395	6.28743	5.8053
TC1300002588.mm.2	MG-1-neg-10338202_st	3.64757	4.15449	4.63254	4.34518	4.31248	4.51816	4.15804	3.40863	4.69161	4.85792	4.45787	4.12646	5.64369	3.81934	4.42068	4.68876
TC0600000822.mm.2	MG-1-neg-10338203_st	5.74242	5.90083	6.13097	4.48884	5.86352	6.10945	6.25773	6.19193	5.33113	5.10776	4.89144	6.20267	5.4892	5.66887	6.60723	5.68651
TC1700001482.mm.2	MG-1-neg-10338204_st	6.75013	5.37457	6.66359	6.3944	6.80055	6.56611	5.3955	5.96644	7.99837	6.16124	6.26978	6.44727	5.21969	7.03717	6.87277	5.91521
TC0200005399.mm.2	MG-1-neg-10338206_st	6.62484	7.17359	4.8237	4.63606	5.65327	5.60922	4.27232	5.58219	5.94778	6.61633	4.90265	4.92112	4.11578	3.88723	4.70525	6.32879
TC1400000329.mm.2	MG-1-neg-10338207_st	2.62877	5.19838	3.1022	2.84296	7.16392	5.3956	4.84451	5.85083	3.63682	7.98223	3.9798	5.75479	3.24865	5.81933	9.11759	4.587
TC0200005114.mm.2	MG-1-neg-10338208_st	8.68074	7.6681	8.47533	8.42011	7.91261	7.49562	7.96621	8.30187	7.99495	7.92393	8.27967	7.49355	7.70315	8.41066	7.09152	7.86711
TC0900002283.mm.2	MG-1-neg-10338209_st	11.7976	11.8146	12.4871	12.3277	11.3606	12.1419	12.2465	11.9839	11.466	11.9516	12.0008	11.9532	11.8039	12.0274	13.0949	12.1776
TC0100001995.mm.2	MG-1-neg-10338210_st	7.37775	6.79874	7.807	7.02627	7.79482	6.76797	6.4508	7.56731	7.45737	7.76367	6.63224	7.20404	7.05359	6.78336	7.30756	7.38989
TC0200000306.mm.2	MG-1-neg-10338211_st	3.8773	4.98286	5.00063	3.23589	3.65499	4.21692	4.5577	3.43669	4.31585	4.00236	3.85504	3.73698	3.5815	2.86971	4.43388	2.95074
TC0200004341.mm.2	MG-1-neg-10338212_st	4.8	4.8304	5.09073	3.94311	4.07682	4.14311	3.44339	4.73582	3.78396	5.46163	5.28051	3.49628	4.08361	3.56185	4.10787	6.57236
TC0300003213.mm.2	MG-1-neg-10338213_st	10.131	9.90493	11.4667	10.3598	9.8013	10.2565	9.93736	10.5881	9.5305	10.2389	10.1089	10.4367	9.60026	9.64807	10.1594	10.332
TC0600000451.mm.2	MG-1-neg-10338214_st	5.24572	5.24186	5.75115	5.48269	5.3249	4.77265	5.04319	6.02423	4.87576	6.2867	5.66945	4.68767	5.44211	4.95308	5.49817	5.29274
TC0700001431.mm.2	MG-1-neg-10338216_st	8.74656	9.26536	9.35419	9.21311	8.67475	7.97365	9.19615	8.75091	9.03697	8.08699	7.95173	8.74734	8.95601	8.85384	8.66557	8.30687
TC0700004333.mm.2	MG-1-neg-10338218_st	6.01303	5.21588	6.5343	5.27531	6.81868	5.8232	6.38901	5.83216	5.93976	6.55536	4.5774	5.59159	5.78312	5.58814	5.5019	7.44056
TC0800003025.mm.2	MG-1-neg-10338219_st	4.47225	4.76664	6.08325	5.40308	4.21129	4.69388	6.06773	5.20833	3.63403	3.71369	4.8708	6.14364	5.00383	3.9299	4.99274	5.94136
TC1100000341.mm.2	MG-1-neg-10338220_st	5.82715	5.63136	5.71805	5.55813	4.35833	5.11437	4.85312	5.41509	4.43272	3.6355	3.04989	5.58447	5.22696	4.92606	5.0173	4.04016
TC1100000928.mm.2	MG-1-neg-10338222_st	8.47831	8.83403	7.2907	7.48049	7.49057	4.76742	6.98961	5.98073	8.11538	8.73815	7.77578	7.73291	6.22018	6.50331	5.54151	6.10237
TC0600001254.mm.2	MG-1-neg-10338223_st	10.4751	11.2084	11.733	10.9648	10.2591	10.9306	11.0322	11.3231	10.2399	10.5373	10.2632	11.0084	10.1873	10.1794	10.9053	10.7306
TC1100003318.mm.2	MG-1-neg-10338224_st	6.7552	7.02957	6.40172	6.80179	6.8626	6.9315	6.78112	6.59043	7.39558	5.98478	6.23193	6.51524	6.96357	6.74268	7.31121	6.98739
TC0800000550.mm.2	MG-1-neg-10338225_st	4.9351	5.69861	3.90141	3.62134	6.06893	4.9187	4.77957	3.94298	4.69871	5.40478	3.72159	3.76299	7.01241	5.69769	4.69543	3.80765
TC1700000347.mm.2	MG-1-neg-10338226_st	4.64025	5.24577	4.13142	5.38917	4.26587	4.26329	4.33223	4.70225	4.61339	5.01037	5.07031	5.05734	5.02147	5.13342	4.19283	3.64176
TC1800000092.mm.2	MG-1-neg-10338227_st	4.79911	5.29571	4.46792	5.1393	4.90536	4.85226	4.88354	4.0143	4.9194	4.4363	4.2588	3.9723	6.33682	4.7595	4.55341	4.9837
TC0600002690.mm.2	MG-1-neg-10338230_st	4.98988	2.9175	4.06368	4.60687	3.36378	4.29647	3.60522	4.83309	3.09127	3.8332	4.46522	3.89293	3.76761	4.13007	5.43234	3.43734
TC0700004659.mm.2	MG-1-neg-10338233_st	6.55007	6.36582	6.20754	6.90371	7.43727	6.78228	7.27004	7.15204	6.30709	8.82131	6.15407	7.94006	6.96877	5.75847	6.56086	6.22157
TC0X00001147.mm.2	MG-1-neg-10338234_st	8.4251	8.23091	7.62377	7.68271	8.23331	7.31783	7.67224	7.78906	7.618	7.97403	7.67159	8.45762	7.43583	7.57131	7.77482	7.3453
TC1400001223.mm.2	MG-1-neg-10338236_st	5.22247	4.87028	4.19178	4.22004	5.30913	6.01715	5.14184	4.90219	5.8416	4.46161	3.45634	4.74872	3.53093	5.29461	5.98357	5.22074
TC1400001224.mm.2	MG-1-neg-10338238_st	7.26016	7.85558	6.46111	6.32471	7.9776	6.2704	7.54571	6.29693	7.5499	6.892	7.40669	6.83686	7.10031	5.77422	6.94341	7.81374
TC1700001004.mm.2	MG-1-neg-10338239_st	6.35799	5.48144	6.38268	4.52075	5.86333	6.56241	5.19161	5.16434	5.93628	3.71664	4.2882	5.98412	5.65997	5.26872	6.42636	5.91026
TC0200002196.mm.2	MG-1-neg-10338240_st	5.22937	5.83483	3.73609	5.28009	3.81272	5.19652	4.35213	4.80748	4.75579	6.58238	5.32471	5.64446	5.05165	5.41982	4.68244	5.7898
TC0X00000713.mm.2	MG-1-neg-10338242_st	9.09845	10.5396	8.16752	10.0037	10.0682	10.2747	10.169	10.5145	10.1581	10.158	10.0328	9.55078	10.3288	9.33057	9.69191	10.6134
TC0200002822.mm.2	MG-1-neg-10338243_st	5.76952	3.55444	4.75636	3.79589	4.75976	3.84693	3.50726	2.18547	3.594	5.29964	5.58758	3.67164	2.06149	3.83294	4.6955	4.66019
TC0400003251.mm.2	MG-1-neg-10338245_st	10.1172	3.14624	7.50491	3.94348	3.81628	6.22077	6.17952	7.83721	3.44503	2.84391	7.77379	2.55723	5.78903	8.16744	8.35082	5.3806
TC0600001347.mm.2	MG-1-neg-10338246_st	4.0459	3.64176	2.94498	3.82167	4.16553	3.15639	4.62478	2.6465	4.62707	4.04519	5.10886	4.61794	4.43621	3.2223	5.02863	4.09495
TC0700003851.mm.2	MG-1-neg-10338247_st	5.57758	6.65271	5.58033	3.8513	6.45421	7.28793	5.3107	7.07902	5.5446	5.70678	6.44415	5.4533	6.37162	6.63576	7.50563	6.77191
TC0900000593.mm.2	MG-1-neg-10338248_st	4.37636	5.81258	5.29924	4.81344	5.8051	5.1208	5.39452	6.38742	5.95192	4.74913	5.14135	4.45681	5.23852	4.88436	3.12284	5.09682
TC1000000743.mm.2	MG-1-neg-10338250_st	9.55472	9.30785	9.37225	9.63778	9.8403	10.0784	9.60764	8.42737	9.14178	9.53472	9.85555	10.1366	10.0795	9.62653	9.53929	10.587
TC1200000671.mm.2	MG-1-neg-10338251_st	8.87516	10.5204	11.1652	10.1088	10.7095	10.0477	10.8461	9.60138	10.1781	10.5521	8.93391	9.94612	10.4374	10.1473	9.89662	9.98124
TC1700002173.mm.2	MG-1-neg-10338252_st	3.63516	3.73709	6.1689	5.45188	6.11341	4.13866	5.60142	5.495	4.33746	4.82374	3.73732	5.91141	3.30792	4.81501	4.5643	5.35147
TC0900001625.mm.2	MG-1-neg-10338253_st	3.87553	3.60273	5.27135	3.76037	4.49019	3.49313	3.6763	4.09517	4.11276	3.95532	3.55635	4.84144	3.9981	3.99404	3.95037	4.36546
TC0X00000934.mm.2	MG-1-neg-10338255_st	6.50172	9.74899	4.93771	10.5823	7.49354	8.75058	7.86517	10.3774	5.10153	5.57802	7.41383	6.1489	7.81081	7.36851	8.32381	7.68395
TC0300001698.mm.2	MG-1-neg-10338256_st	7.15816	6.10397	2.55599	3.90201	6.44719	8.20284	7.12678	5.63101	6.48913	6.88164	4.83849	7.32787	6.84224	6.6217	6.16264	4.39181
TC1000001512.mm.2	MG-1-neg-10338257_st	7.30706	7.78453	6.29731	6.58594	8.12035	6.75964	6.34843	6.94243	8.26584	6.55874	6.86927	7.0781	7.49518	7.13391	6.49855	5.8053
TC0900002969.mm.2	MG-1-neg-10338258_st	7.87009	9.26455	7.998	7.43454	9.15644	8.92787	7.61021	8.25924	8.27789	7.74927	7.31041	8.09595	9.14125	8.84616	7.92061	8.21187
TC1700001898.mm.2	MG-1-neg-10338259_st	4.33989	7.28287	5.94407	4.9128	4.75519	2.29003	4.05234	3.00001	2.92808	5.36502	3.42885	5.60506	4.05515	4.69866	4.23069	3.42637
TC0700003464.mm.2	MG-1-neg-10338260_st	6.49349	3.37336	8.41929	4.63683	5.92253	3.70678	2.64222	4.44555	4.20716	8.06998	3.56722	4.86698	4.1262	2.92991	3.83054	3.23144
TC0200003304.mm.2	MG-1-neg-10338261_st	4.16274	3.24047	4.18492	3.49388	3.31255	3.23155	3.41593	4.29938	2.77549	2.72549	3.25777	3.49303	2.61746	2.8747	4.60881	3.45233
TC0200003354.mm.2	MG-1-neg-10338262_st	4.79937	4.79891	5.51336	4.36143	4.10012	4.13158	3.81096	6.48624	4.4963	4.10799	5.61866	3.76727	4.30321	3.74367	5.85118	4.59066
TC0700002343.mm.2	MG-1-neg-10338263_st	3.10949	4.80295	4.68882	4.93551	4.09232	4.24882	4.1036	3.72622	4.02752	4.24204	3.93073	5.75413	4.31275	3.71698	5.28597	6.21921
TC0700004615.mm.2	MG-1-neg-10338264_st	4.32013	4.56545	4.9115	3.89143	3.67963	3.95104	6.09535	5.60129	3.99685	3.57611	5.61345	5.09347	3.46559	5.67389	5.40113	5.08832
TC1400000174.mm.2	MG-1-neg-10338265_st	6.21939	5.86637	6.12965	6.7735	7.18271	6.35618	5.85849	6.68121	7.38664	6.218	5.26557	5.3089	7.13826	7.39105	5.08452	5.78263
TC1900001742.mm.2	MG-1-neg-10338266_st	4.0358	5.05836	5.72595	6.01519	4.52325	5.19372	5.08829	4.45769	3.93695	5.46571	5.59082	5.76428	6.92203	5.01699	6.70869	4.28889
TC1100003538.mm.2	MG-1-neg-10338267_st	5.90279	5.44509	3.59768	4.86928	5.95683	4.77879	4.79305	5.19038	4.37865	6.05289	5.36634	5.1357	5.29295	4.27641	4.94141	4.50846
TC0500002615.mm.2	MG-1-neg-10338268_st	2.46142	3.33573	3.63716	4.43877	4.04895	4.18417	5.03541	4.13896	3.45622	3.14094	2.89788	3.25596	2.62405	3.29717	3.65011	4.20262
TC0100000289.mm.2	MG-1-neg-10338269_st	5.18267	5.39927	4.68862	6.38331	7.07868	5.26868	5.30734	5.32429	7.1373	5.94463	5.09443	5.24512	4.78878	5.53529	7.10025	7.5244
TC0200003915.mm.2	MG-1-neg-10338270_st	2.90069	2.57067	2.51251	2.41024	2.74119	2.08388	2.32823	2.43555	3.07629	2.49739	2.54007	2.15726	2.50132	2.52727	2.3635	2.09087
TC0300001601.mm.2	MG-1-neg-10338271_st	6.66958	8.27686	7.67042	7.48105	7.51222	7.26054	7.89593	7.51859	6.73217	7.55762	6.54007	6.94106	7.33418	6.58633	6.87649	6.70988
TC0600000575.mm.2	MG-1-neg-10338273_st	6.60597	6.75682	6.50434	5.5736	6.84338	7.24634	6.34786	6.82076	6.89963	6.82502	6.4127	6.47902	7.22731	6.46263	5.99575	7.52354
TC0600002177.mm.2	MG-1-neg-10338274_st	4.73264	5.00132	4.9143	3.90925	4.56113	5.0963	4.98223	4.86518	4.46322	4.38815	4.87564	5.24027	4.2876	3.84717	4.50937	5.22591
TC0X00000682.mm.2	MG-1-neg-10338275_st	3.99216	3.99008	5.13026	3.04959	4.47857	3.83643	3.90817	4.99903	2.34358	2.71428	3.3494	3.76694	3.19353	2.78512	3.66057	2.9543
TC1400001112.mm.2	MG-1-neg-10338276_st	2.97147	3.04736	3.40201	3.0385	3.26447	2.88544	3.25738	2.83614	3.83581	2.42229	2.96182	3.05785	2.26692	2.62416	2.55695	2.78403
TC1000001298.mm.2	MG-1-neg-10338277_st	9.61195	9.21508	9.34428	9.33436	9.36272	9.65517	8.78414	9.38534	9.16088	8.73947	8.14998	8.86591	8.89133	8.58406	9.21337	8.44191
TC0700003963.mm.2	MG-1-neg-10338278_st	4.26224	4.23972	3.65501	4.44307	4.97997	4.60975	3.95328	4.43541	4.08919	3.98867	3.9167	4.04989	4.12527	4.95308	4.40456	3.91751
TC0800000834.mm.2	MG-1-neg-10338279_st	8.2174	7.95174	8.00604	8.20521	8.16823	8.18458	8.27197	7.64968	7.74736	8.05046	7.18326	8.61451	7.72698	8.13396	8.17792	8.80727
TC1700000488.mm.2	MG-1-neg-10338281_st	6.62796	6.85431	7.43041	8.16997	7.57237	7.27833	8.58699	8.31807	7.1159	6.68996	7.97588	7.83465	6.48041	6.96657	7.92444	9.10147
TC1700000420.mm.2	MG-1-neg-10338282_st	7.22742	7.75969	8.66767	9.86605	8.47422	7.98943	8.73805	8.71123	8.99575	9.24398	9.79652	8.88955	7.55613	8.55504	8.1343	8.53363
TC1000000502.mm.2	MG-1-neg-10338284_st	3.31974	3.05952	4.15504	4.11266	3.17566	3.77125	3.09155	3.43174	2.39653	2.67264	2.73345	2.51465	3.12368	2.47075	3.22237	3.95368
TC0500003710.mm.2	MG-1-neg-10338285_st	5.62575	6.05918	5.76379	5.90134	5.95031	5.10228	6.4423	5.41604	5.16314	5.55347	5.32139	5.45809	5.48496	5.36969	4.77952	6.51716
TC0300002565.mm.2	MG-1-neg-10338287_st	6.86245	6.79364	7.45726	7.33869	6.03364	7.7195	6.45038	6.1569	6.91151	6.46051	7.24808	8.16003	6.97223	6.66391	7.3028	5.88339
TC0500003391.mm.2	MG-1-neg-10338288_st	6.28961	7.65574	7.30702	6.39664	7.38318	7.45156	6.53795	4.87056	6.11293	5.47021	6.12556	5.92833	7.2698	7.66334	6.97116	5.89105
TC0500003462.mm.2	MG-1-neg-10338289_st	6.63364	5.74284	4.36149	4.90747	6.62142	6.6209	5.30399	5.79149	5.02965	6.02383	6.43078	4.9638	4.80728	4.16428	4.92689	4.20965
TC1600001024.mm.2	MG-1-neg-10338290_st	5.33083	6.58629	5.44164	6.58358	6.71243	6.7196	6.74217	5.43906	6.11465	5.73848	6.07997	6.83607	6.98304	6.49951	6.58565	8.22083
TC1700002583.mm.2	MG-1-neg-10338291_st	3.79514	3.91052	5.1383	4.16268	5.62733	3.64345	3.61293	4.68775	3.3481	5.5295	4.61997	3.87917	5.72092	4.87623	4.1795	4.78965
TC1400000347.mm.2	MG-1-neg-10338293_st	6.73962	6.49655	6.45526	7.28874	7.18683	6.73843	7.21669	7.4003	6.93434	6.12453	7.74607	6.92392	7.42978	6.78739	6.84109	5.5702
TC0500003507.mm.2	MG-1-neg-10338296_st	6.07325	5.0822	6.46929	5.11882	5.33207	6.25315	4.17815	6.72732	4.72115	4.90202	5.06775	5.46495	5.75905	4.68167	6.04433	4.43751
TC0300001240.mm.2	MG-1-neg-10338297_st	7.81164	7.53036	7.98657	7.2011	7.05569	7.60092	8.68261	7.71065	6.2134	5.98442	7.6067	7.3173	6.13813	6.69026	7.169	7.98101
TC0300001094.mm.2	MG-1-neg-10338299_st	8.66845	5.64605	3.7158	8.24542	4.5482	4.68119	7.98555	5.22568	5.96106	5.90107	6.30683	4.37942	8.57508	4.71486	4.78735	5.87898
TC1400001336.mm.2	MG-1-neg-10338300_st	2.88934	3.11409	3.21522	3.1837	2.58949	3.55327	2.80367	3.38141	3.88097	4.05093	3.5283	3.19715	3.39747	3.42471	3.25448	2.69434
TC0900001616.mm.2	MG-1-neg-10338301_st	3.1303	4.21446	3.17377	4.89161	3.71197	4.24517	4.14768	3.6082	5.04872	4.14592	3.44562	4.04862	4.02947	3.58525	4.50118	3.70679
TC1000000551.mm.2	MG-1-neg-10338302_st	4.88779	5.371	4.85368	4.33995	5.96213	5.82138	6.02444	4.41337	5.56133	5.35728	4.41693	4.89836	5.40258	4.92866	5.21781	4.7238
TC1100003019.mm.2	MG-1-neg-10338303_st	5.2801	4.76097	6.26475	4.20992	5.51537	5.03825	3.80663	6.59512	4.80998	6.00107	4.04265	3.24703	4.35511	4.02729	4.1768	4.61014
TC0200003205.mm.2	MG-1-neg-10338304_st	4.34319	5.27612	4.86647	6.38537	5.25304	6.36526	4.81419	3.9576	5.55544	5.11226	4.78914	4.84026	3.88141	6.05921	5.72694	5.30009
TC0800003000.mm.2	MG-1-neg-10338305_st	6.13474	6.5087	6.73215	6.29857	6.98658	7.13842	5.80736	5.57605	6.19948	4.99335	5.24534	6.5379	5.87457	5.70107	6.43923	6.66681
TC0600003229.mm.2	MG-1-neg-10338307_st	5.73093	6.59583	6.53935	7.46004	7.15183	6.00751	4.97709	6.43827	4.9515	6.09072	4.92305	6.80224	6.67364	6.75204	5.93355	6.14011
TC0200001245.mm.2	MG-1-neg-10338308_st	8.048	8.25345	7.59769	7.37875	7.7405	6.81686	8.16811	7.45086	8.38561	7.21641	7.22559	8.58595	8.2063	7.34488	8.16455	6.97975
TC0500000052.mm.2	MG-1-neg-10338309_st	3.34973	3.9744	2.32313	2.91457	2.48923	4.00298	2.78944	3.15676	2.92909	2.69952	3.25523	2.79606	4.57274	2.77974	2.97408	2.61832
TC0500002981.mm.2	MG-1-neg-10338310_st	5.36918	3.86615	4.40312	4.38149	5.04764	4.7643	4.58554	5.01616	3.37571	3.9206	3.96189	5.53617	4.24327	5.44728	4.44571	4.86397
TC0700000938.mm.2	MG-1-neg-10338311_st	5.0999	4.70265	5.06538	5.24765	4.7957	5.64923	4.78258	4.17657	5.43231	5.56438	5.90461	5.44241	5.2328	5.16686	4.79264	4.92653
TC0800000929.mm.2	MG-1-neg-10338312_st	8.89566	9.41806	8.62688	8.28671	8.679	7.94893	8.89442	8.00754	8.26946	8.82443	7.16144	8.25619	8.55724	8.29134	8.16401	8.96147
TC0800002320.mm.2	MG-1-neg-10338313_st	7.36729	6.71008	8.21679	8.67713	6.38473	7.53306	7.01944	6.72034	5.93393	7.16013	6.35717	7.00435	6.21128	6.60532	7.32011	7.49059
TC1000000364.mm.2	MG-1-neg-10338314_st	5.75577	5.95592	5.36773	4.68128	5.05934	4.7934	5.35847	5.78559	5.80849	5.521	4.72384	5.89168	3.5408	5.81874	5.59863	4.98547
TC1000001694.mm.2	MG-1-neg-10338317_st	11.2341	11.1262	11.4848	11.0209	11.347	11.144	11.1778	10.89	11.4288	11.3949	11.5886	11.1939	11.2542	11.1311	11.8218	11.7023
TC1100002025.mm.2	MG-1-neg-10338318_st	6.37104	5.88022	6.42037	5.907	6.43305	6.46577	6.13051	5.51515	5.50376	5.4456	6.55576	6.57859	6.41605	6.56586	5.90574	5.82778
TC1300002017.mm.2	MG-1-neg-10338319_st	4.76407	5.0818	4.84061	4.04304	3.79216	4.81129	5.41245	5.90851	3.63747	3.45451	4.0291	4.86475	4.63089	4.15908	5.29399	4.6634
TC1500000064.mm.2	MG-1-neg-10338320_st	5.12097	5.27435	5.42743	5.4774	5.38717	5.8365	5.77237	5.11334	4.97837	6.5969	4.56804	5.79001	4.34544	4.50787	5.33284	6.01434
TC1700002701.mm.2	MG-1-neg-10338321_st	5.78805	5.47349	6.27377	6.59319	6.41485	6.01939	5.98611	6.88464	5.37345	6.08827	6.93641	5.61516	6.27637	6.64473	5.71473	6.8889
TC0100002308.mm.2	MG-1-neg-10338323_st	2.43233	2.49675	2.97959	2.53551	3.70276	2.95679	3.47321	3.52551	3.59941	3.25484	2.75667	3.01851	2.97666	3.30853	2.69407	3.16912
TC0300000312.mm.2	MG-1-neg-10338324_st	8.10337	7.6582	7.50005	6.5583	7.14067	7.5889	6.35798	7.37819	6.92412	6.34535	5.4193	7.60705	7.14253	7.57217	6.67223	6.28941
TC0300000273.mm.2	MG-1-neg-10338325_st	8.83925	8.73874	9.27389	8.92606	8.76056	9.43258	9.33618	8.6333	8.76645	8.31274	7.66371	9.47773	9.07757	8.76867	9.52012	9.55147
TC1400001225.mm.2	MG-1-neg-10338326_st	7.15616	8.0199	9.42145	9.63934	7.66735	8.23832	9.59463	9.50778	8.07622	8.92013	9.33487	8.19441	7.96426	7.478	8.7431	9.48629
TC1100002769.mm.2	MG-1-neg-10338328_st	2.02791	2.30707	8.03204	3.79308	4.19478	1.79998	2.84391	5.10999	4.05468	2.71428	1.72092	3.52526	5.47487	5.83654	2.72091	2.9543
TC0500001577.mm.2	MG-1-neg-10338329_st	4.42168	6.29319	3.67968	5.16314	5.34305	5.78276	4.5145	4.36732	4.34123	5.81928	3.57287	4.75223	4.19896	4.5875	5.00943	4.40189
TC1000000080.mm.2	MG-1-neg-10338330_st	7.50142	9.9249	8.87628	10.1959	9.61379	8.69424	8.53452	9.73943	9.98964	8.46614	9.09332	9.69969	8.72057	9.31346	8.50619	9.9222
TC1400002863.mm.2	MG-1-neg-10338334_st	7.02963	6.94224	8.39884	7.28072	7.5179	7.27012	6.97443	7.17242	7.56383	7.50192	7.21877	6.91544	7.24759	6.7017	7.41452	7.41027
TC0400003708.mm.2	MG-1-neg-10338335_st	8.04641	6.75006	5.11971	6.24477	7.71067	7.70298	7.11765	5.65797	7.55312	7.73504	6.57006	7.93658	7.25463	7.70789	7.43517	7.11907
TC0200001675.mm.2	MG-1-neg-10338336_st	7.15898	8.18068	7.7006	8.87314	8.83722	8.08769	6.25133	8.994	7.29041	6.50805	6.26467	8.42999	8.75667	6.09622	6.73766	7.82674
TC0500001672.mm.2	MG-1-neg-10338337_st	3.70534	2.71047	3.26024	2.53505	2.59608	2.63162	2.75886	3.95542	3.30687	2.29529	2.80102	2.52691	2.67863	2.96151	2.97751	3.42506
TC0700003743.mm.2	MG-1-neg-10338338_st	7.60151	6.73362	4.2283	4.9181	7.51224	5.29296	6.14797	5.02596	5.8884	4.56375	3.06272	4.7543	6.94507	6.39923	6.1672	6.52148
TC1000002265.mm.2	MG-1-neg-10338340_st	8.18841	7.97645	8.87621	8.48726	9.23122	8.73545	7.23318	9.15614	8.69918	8.28254	8.13112	8.96282	7.91974	9.03555	8.43131	8.89825
TC1400002868.mm.2	MG-1-neg-10338341_st	4.53733	4.64688	4.8682	4.00373	4.87163	5.18118	5.64363	4.06822	4.03979	3.96947	4.60613	4.08087	4.86982	3.72156	4.56929	5.95487
TC1500002192.mm.2	MG-1-neg-10338342_st	4.91662	8.51009	6.25351	6.39997	6.59319	7.18394	7.4317	6.13762	5.75674	7.55003	5.74175	7.4842	6.85662	6.55397	7.22684	7.95661
TC1700001084.mm.2	MG-1-neg-10338343_st	7.01248	3.92607	2.13613	4.85004	3.79224	4.01295	3.4704	4.56281	6.06119	4.05607	6.92066	5.70165	6.00961	6.37728	4.94665	3.02412
TC0700001131.mm.2	MG-1-neg-10338345_st	6.32089	8.32655	7.83261	8.30476	8.16122	7.08227	8.41953	8.82557	8.15726	8.29275	7.43986	8.01957	7.47564	7.1299	8.10097	7.88391
TC1900000167.mm.2	MG-1-neg-10338346_st	4.03315	3.61528	4.62703	3.46255	3.61863	3.51416	3.92024	4.83078	4.75742	4.04519	4.56034	4.97604	3.8576	3.62552	3.58393	4.3967
TC1700002041.mm.2	MG-1-neg-10338349_st	9.11753	7.57197	8.33605	8.82776	7.74815	7.54486	9.05618	8.22222	7.87348	8.2954	7.40189	8.57416	7.7902	8.09412	8.18066	9.00882
TC0600001243.mm.2	MG-1-neg-10338350_st	6.1179	6.70762	6.29497	7.3215	7.09763	6.87098	6.43359	5.56214	7.18162	6.78711	6.76488	6.02391	5.89626	7.48057	6.53219	6.68722
TC1000000147.mm.2	MG-1-neg-10338351_st	4.16539	4.328	4.16554	3.31805	3.07948	3.70786	4.49359	4.67008	3.87478	3.11137	3.73265	4.95613	3.4466	3.93061	4.43821	5.65649
TC0700001631.mm.2	MG-1-neg-10338352_st	4.64858	5.08406	5.75452	4.55313	4.78508	6.1837	4.62971	5.16434	5.33186	4.74189	4.53435	4.74513	5.11578	6.19427	4.73741	4.48657
TC0200000486.mm.2	MG-1-neg-10338353_st	10.09	11.1933	10.2106	11.8152	10.2844	10.1842	11.3993	10.3227	11.0055	11.0798	10.7331	9.17365	9.06814	9.94374	9.22277	10.1665
TC0200003278.mm.2	MG-1-neg-10338355_st	3.66057	6.24158	4.9439	4.38974	7.51025	5.35975	4.35515	7.68372	2.48787	6.77654	6.96155	4.98154	6.79743	2.12404	4.56194	6.79026
TC0100003662.mm.2	MG-1-neg-10338356_st	2.95708	3.37727	3.00763	3.84418	3.52372	4.25102	4.598	2.54703	3.6219	3.43906	3.88605	3.17416	2.81284	3.89859	3.64452	2.91946
TC0300000878.mm.2	MG-1-neg-10338357_st	5.02989	5.45584	5.04711	3.92953	5.24314	5.1649	5.03146	4.27296	4.63772	6.53	3.72729	3.41717	5.72453	6.2469	5.56373	6.39088
TC0600001966.mm.2	MG-1-neg-10338358_st	5.10077	4.45461	5.70977	4.95093	4.85183	5.29546	5.17837	5.37588	4.2145	3.65479	4.6566	6.20148	4.56916	4.64069	5.17419	5.84854
TC0800001964.mm.2	MG-1-neg-10338359_st	5.14845	4.68259	5.464	4.55599	6.48899	6.03942	7.07202	4.98084	5.25096	6.562	6.15633	5.58143	6.13368	6.09843	5.73952	4.60525
TC0900002077.mm.2	MG-1-neg-10338360_st	6.24912	5.8478	6.33011	5.32341	5.26191	5.23565	7.00456	5.95299	5.49148	5.03392	6.52889	6.51233	6.29349	4.79955	7.14612	6.53864
TC1100000967.mm.2	MG-1-neg-10338361_st	13.5652	14.3375	14.541	14.5822	14.0861	14.4591	14.6916	14.2817	14.3496	14.4058	14.4462	14.1255	14.1836	14.0022	15.1977	14.6185
TC1000000365.mm.2	MG-1-neg-10338362_st	1.96433	2.57463	2.04289	1.8432	3.5885	2.94588	2.62	3.00578	2.70504	1.81305	1.97365	1.7892	3.05306	2.47231	3.10524	2.23354
TC0900000404.mm.2	MG-1-neg-10338363_st	7.71352	7.5298	7.31246	6.37589	7.49866	6.73011	6.87362	5.15336	6.99624	5.38223	5.44527	6.31095	6.67451	6.17188	6.80163	6.32072
TC0500002118.mm.2	MG-1-neg-10338364_st	6.87397	7.38954	6.86768	7.75109	6.39034	7.54927	6.79136	6.91873	7.82341	7.40407	7.44282	7.71873	7.2545	8.05383	8.50673	8.02497
TC0200001053.mm.2	MG-1-neg-10338365_st	5.06428	5.32829	3.66057	5.0749	2.70684	5.4061	5.0919	7.03577	4.71861	4.19478	2.7976	3.89784	4.51675	4.27575	3.70959	5.57584
TC1000001506.mm.2	MG-1-neg-10338366_st	9.58547	9.85379	9.20657	8.42036	9.83593	9.45496	9.46702	9.22615	9.66857	9.59514	8.90891	9.52986	9.62139	9.47064	9.65772	8.97989
TC0400002465.mm.2	MG-1-neg-10338367_st	6.50887	5.78856	5.40503	5.16455	7.47108	6.52751	5.254	5.98871	7.31797	7.12599	5.90286	4.12737	6.36051	6.48643	4.39327	5.68423
TC0200004177.mm.2	MG-1-neg-10338368_st	2.58388	2.8677	2.12893	3.23709	1.95245	2.64493	2.77196	2.65896	2.95685	2.46085	2.10617	2.11574	3.15935	2.78792	3.50729	2.34827
TC0100000014.mm.2	MG-1-neg-10338369_st	6.94853	7.13351	7.15505	7.88975	7.36985	6.76792	8.56514	7.1077	7.02323	7.40419	7.4627	8.09902	7.27215	6.09644	6.6895	7.12126
TC1800001453.mm.2	MG-1-neg-10338370_st	4.059	4.16768	3.65502	3.58599	4.56432	3.18179	3.41299	3.71933	3.16214	4.34851	4.24224	3.18156	3.23264	3.72147	4.01303	2.94142
TC0200003262.mm.2	MG-1-neg-10338372_st	7.0816	7.41316	6.36925	7.55474	6.69498	6.81613	6.95089	7.56799	7.30344	7.21154	7.06471	6.31752	7.1056	6.82505	5.99969	7.36697
TC0200000465.mm.2	MG-1-neg-10338373_st	7.04529	7.89466	7.5444	7.92162	6.88666	7.91951	7.50686	6.85047	7.15995	8.25616	7.23628	6.76237	7.96169	7.49825	7.58726	7.29248
TC0800001080.mm.2	MG-1-neg-10338375_st	5.43206	4.59253	5.46035	4.34004	5.68604	4.89215	4.30467	5.42218	5.55435	4.88409	4.65679	5.42006	4.96943	5.61822	4.97165	5.8796
TC0900002495.mm.2	MG-1-neg-10338376_st	5.28948	5.88146	5.6126	6.11393	4.6109	5.46668	4.85326	3.35735	5.93862	4.76197	5.09045	4.25433	6.15829	4.60258	4.76208	6.47507
TC0900002890.mm.2	MG-1-neg-10338377_st	5.88719	5.80345	5.20162	5.55224	6.31877	5.7964	5.66068	4.02113	5.41305	6.28703	4.72679	5.92372	4.50955	6.21386	4.71239	6.38784
TC0X00001549.mm.2	MG-1-neg-10338378_st	4.52926	5.17066	5.36689	6.04745	5.75064	5.58735	5.43743	5.41331	5.39005	5.532	5.69097	6.81843	5.31534	5.8136	5.03409	5.44602
TC1100001537.mm.2	MG-1-neg-10338379_st	3.45944	6.31245	6.35564	5.6839	6.9363	5.25433	5.93403	3.98183	4.80414	4.84473	5.09656	4.50725	4.80652	5.32106	5.11232	4.85242
TC1100003067.mm.2	MG-1-neg-10338381_st	8.67542	4.79842	5.36343	5.58987	5.35045	3.57101	5.19293	8.81943	7.25375	5.7471	4.83193	5.03399	4.28327	4.20184	5.22621	5.33861
TC1300000161.mm.2	MG-1-neg-10338382_st	7.25805	6.59861	7.61867	7.36725	6.73635	7.06689	8.23899	7.98416	6.62646	7.18051	7.29905	6.38896	6.77198	7.0621	6.94249	6.49502
TC1900001770.mm.2	MG-1-neg-10338385_st	9.56383	9.97705	9.83851	9.82011	9.43669	9.64234	10.3661	9.83409	9.69007	9.72219	9.19278	9.63937	9.08369	9.09421	9.93566	10.0839
TC5_GL456354_random00000004.mm.2	MG-1-neg-10338386_st	4.66491	6.16123	4.57682	6.24544	5.01118	4.67033	3.04307	6.34136	6.82715	3.95266	2.97605	4.31125	5.47699	5.66177	5.90686	4.68878
TC1300000815.mm.2	MG-1-neg-10338387_st	5.37803	5.14863	5.87864	5.86088	5.56368	6.46676	6.94017	6.87806	6.8609	6.06517	5.97365	5.9832	6.92743	6.17156	5.83471	5.91443
TC0200001359.mm.2	MG-1-neg-10338388_st	8.39032	8.40144	8.62133	8.11668	8.38535	7.05896	8.24134	7.9214	7.95573	7.406	7.17936	8.33188	8.00158	7.63833	8.46634	8.6646
TC0700001660.mm.2	MG-1-neg-10338389_st	10.3206	10.9226	7.49231	9.59556	8.9057	7.81215	10.3259	8.62787	8.03523	7.88358	10.3803	8.7394	10.734	9.9763	9.91299	9.91392
TC1400002032.mm.2	MG-1-neg-10338390_st	4.40946	4.51201	5.48655	4.47591	4.49433	3.64297	4.06655	5.25609	3.54871	4.54122	4.68833	4.17791	4.66767	3.91953	3.99952	3.37309
TC1300001419.mm.2	MG-1-neg-10338391_st	5.20884	3.51242	3.28543	4.30994	4.1235	3.82996	3.64802	4.81779	3.9561	3.08815	4.00414	3.48594	3.51076	3.72477	3.94788	3.93954
TC1100000324.mm.2	MG-1-neg-10338392_st	5.22367	6.0327	5.85254	5.84555	6.39083	4.27401	6.77293	5.02989	6.04816	6.72828	5.3294	5.96568	4.91395	6.43089	5.03467	5.10622
TC1500001544.mm.2	MG-1-neg-10338393_st	9.54237	9.71535	9.44417	9.61135	9.25967	9.25108	9.50752	10.3118	9.58521	8.44292	9.58884	9.24108	8.5702	9.36891	10.0419	9.81674
TC0700002156.mm.2	MG-1-neg-10338397_st	6.1871	7.29913	9.35373	6.20771	10.3515	8.34551	8.48555	6.41559	7.42826	7.22239	5.15102	5.48894	6.20798	8.30943	6.61082	7.6153
TC1000001813.mm.2	MG-1-neg-10338401_st	5.20558	6.73252	7.20578	3.72479	3.32051	3.68586	6.24302	7.06632	3.28147	3.46052	2.70754	3.97051	4.38718	4.46371	3.99838	2.66426
TC0200005108.mm.2	MG-1-neg-10338402_st	3.03311	2.58189	3.41714	3.57332	3.28354	2.85417	2.58648	3.06295	3.69661	4.10509	3.27021	3.58868	3.72102	2.3888	2.78465	2.01961
TC0300001484.mm.2	MG-1-neg-10338403_st	5.01156	6.23886	5.49391	4.74074	4.91829	5.55971	5.43156	5.47049	4.68096	4.31389	4.39947	5.75096	5.00352	5.17855	4.85218	5.10403
TC0800003074.mm.2	MG-1-neg-10338404_st	5.91222	5.55726	7.37583	7.80712	6.78936	5.8759	6.45655	5.71738	6.89614	8.02881	7.90625	5.91882	5.67077	6.35073	6.72629	6.76481
TC0900000966.mm.2	MG-1-neg-10338405_st	4.91739	4.79788	5.32313	3.62603	5.41643	3.68426	4.11349	4.54493	4.14184	2.6169	4.38127	3.45887	4.5186	4.95044	4.61501	5.76151
TC0900002958.mm.2	MG-1-neg-10338406_st	9.45271	8.60721	9.6023	7.92356	9.84576	8.60968	8.78227	8.44429	10.2685	9.51113	8.85148	8.62914	10.1828	8.98439	7.49149	9.23056
TC1100002470.mm.2	MG-1-neg-10338407_st	2.692	2.07552	2.58342	2.66304	2.22909	2.53752	2.76441	3.65296	2.82687	2.88256	2.21123	3.01198	2.55855	3.10709	2.23152	2.67697
TC1500001356.mm.2	MG-1-neg-10338408_st	3.32036	3.67711	3.55084	4.25757	4.15384	3.04993	4.0464	3.26759	3.83951	3.95417	4.61972	3.81446	3.66376	3.99387	3.40579	3.78662
TC1700001451.mm.2	MG-1-neg-10338409_st	3.71146	3.84377	3.64304	3.50729	4.17943	2.25887	3.3002	3.57865	1.99694	2.53843	2.84391	3.67164	4.55664	3.26569	4.45512	3.12792
TC1800000306.mm.2	MG-1-neg-10338411_st	12.6359	12.997	13.3555	13.5754	13.3053	12.7301	13.8559	13.5975	13.207	12.2069	13.5172	13.2201	12.359	12.2939	12.954	13.7518
TC0500002827.mm.2	MG-1-neg-10338412_st	5.77617	5.66504	4.75636	6.45021	5.38752	4.13093	6.26575	4.8886	3.20512	3.41858	4.0034	4.46288	4.84105	3.57981	5.64614	5.41803
TC0600002742.mm.2	MG-1-neg-10338413_st	8.74336	8.10449	8.22426	7.90778	7.98821	7.51715	7.9572	8.94061	8.02337	8.37084	8.38565	7.96707	8.57322	7.87093	7.19713	7.68198
TC0600001964.mm.2	MG-1-neg-10338414_st	8.2289	8.14519	7.94737	7.16235	7.0419	7.67969	8.22963	8.42453	7.54153	8.06209	7.81738	7.1398	8.23131	7.51637	7.72645	7.93246
TC0100003757.mm.2	MG-1-neg-10338415_st	4.40629	4.32842	6.20677	5.21429	4.68691	5.43191	5.94539	5.11986	5.0078	4.00831	4.7709	5.41478	5.31286	5.07487	5.00933	5.90097
TC0600001033.mm.2	MG-1-neg-10338416_st	8.9112	6.47253	4.04347	5.7721	7.46739	7.67013	6.6429	4.36373	7.81885	7.71652	7.63945	6.37466	7.89811	7.41782	7.64147	7.26499
TC0100003051.mm.2	MG-1-neg-10338417_st	6.41017	5.76447	5.85791	6.3631	6.84869	6.57636	6.21355	7.40241	6.16401	6.17718	5.16143	5.86802	5.72383	7.31924	5.9913	6.775
TC0800003235.mm.2	MG-1-neg-10338418_st	4.78109	5.61506	3.49175	5.50094	5.83528	5.21385	5.23632	5.76539	5.13381	5.27971	5.9179	5.48946	5.8004	6.2361	4.76662	5.11917
TC0700001756.mm.2	MG-1-neg-10338419_st	4.87282	5.56933	5.75905	5.93375	6.34474	6.14022	6.18188	4.58357	5.46581	6.03346	5.96772	5.25669	5.11382	5.59144	6.05354	5.70399
TC0100002471.mm.2	MG-1-neg-10338420_st	8.52207	10.1634	7.98835	9.83005	10.9721	10.1462	8.95405	8.24083	10.8478	10.7972	8.79225	8.55496	10.1659	10.4321	9.50258	6.05135
TC0400002470.mm.2	MG-1-neg-10338422_st	4.63417	5.12261	5.01773	6.01049	5.37725	5.0558	4.60657	6.35798	6.04121	4.33185	5.31222	5.43926	3.77869	4.9191	6.0417	4.60655
TC0600002237.mm.2	MG-1-neg-10338423_st	5.2679	5.17748	6.48598	4.67331	5.63379	6.11296	5.48752	6.37902	5.47991	4.67413	6.33624	5.4922	4.69672	6.23394	6.14483	5.0236
TC1500001044.mm.2	MG-1-neg-10338424_st	11.4375	11.9509	10.9007	10.9119	11.0581	11.4883	10.8879	11.3683	11.6304	10.9088	10.8479	11.4732	11.6173	11.5335	11.632	11.7502
TC1600001253.mm.2	MG-1-neg-10338425_st	8.80952	8.06939	8.51821	8.16075	8.33484	8.10525	7.78125	9.08841	8.04041	7.98432	8.10547	7.7938	8.47596	7.75411	8.22656	8.03575
TC0100002175.mm.2	MG-1-neg-10338426_st	2.27053	3.16469	3.42483	3.66659	5.64346	2.87874	5.48254	5.03261	3.95672	3.12828	4.15371	3.91798	4.65214	3.92295	3.77904	2.96065
TC1300002139.mm.2	MG-1-neg-10338427_st	3.78339	5.05333	5.70128	5.28027	4.70513	5.07702	5.44415	5.03053	4.23502	4.7761	4.49038	4.88093	4.12048	4.55683	4.89805	5.24476
TC0300001255.mm.2	MG-1-neg-10338428_st	3.49783	7.65295	6.56378	6.51393	6.78761	5.76638	6.25121	3.95047	4.52334	7.36949	5.21777	6.66157	6.06509	3.71911	5.93756	8.09435
TC1400002193.mm.2	MG-1-neg-10338429_st	3.80218	3.5592	3.96309	4.88022	4.23334	3.63274	4.64282	3.97954	5.221	3.97078	3.81321	3.39952	4.50901	4.03177	3.76595	4.78849
TC0100002772.mm.2	MG-1-neg-10338430_st	4.24736	5.58727	3.42613	4.19391	6.4949	4.60784	4.05789	5.97083	4.15963	2.99349	5.09561	3.78695	4.05631	4.5967	5.58362	6.02831
TC0600002269.mm.2	MG-1-neg-10338431_st	6.02116	4.5506	5.97216	6.90353	6.06954	6.27759	6.90541	6.77799	5.71323	5.35429	6.36204	4.74205	5.99089	5.84225	6.16637	6.11222
TC0700002858.mm.2	MG-1-neg-10338432_st	6.65243	7.54256	7.38105	6.66504	5.31819	6.43489	10.3772	6.48575	7.47093	6.76337	7.48222	6.70965	7.52637	7.86172	7.08535	7.78829
TC0900002165.mm.2	MG-1-neg-10338433_st	16.1659	16.6012	16.6416	16.2621	16.7742	16.71	16.7187	16.3797	15.8414	15.8225	16.6903	16.5823	16.3916	16.5883	16.5886	16.8767
TC1700000481.mm.2	MG-1-neg-10338435_st	5.56786	4.11703	3.17459	5.80387	3.62661	8.09831	4.28124	5.93049	4.7241	5.60098	8.83032	4.04505	3.77787	7.59098	12.2165	8.17139
TC1900000546.mm.2	MG-1-neg-10338436_st	5.11773	6.21596	6.03884	4.38116	3.00693	5.22513	4.70911	5.06921	6.45108	7.53999	4.34659	5.50389	3.49799	4.97115	5.57189	4.24831
TC0300000711.mm.2	MG-1-neg-10338438_st	2.83631	3.64215	2.66665	2.82462	3.71664	3.10872	2.7278	4.29905	3.19315	3.06714	2.6068	4.38493	3.79926	2.93034	3.4005	3.36562
TC0300001378.mm.2	MG-1-neg-10338439_st	2.27277	2.63678	2.1812	2.02348	2.13571	2.40262	2.17213	2.48215	2.15916	2.12758	2.3813	3.64622	3.58358	2.52093	2.22275	2.31158
TC1200002121.mm.2	MG-1-neg-10338440_st	4.40828	4.56533	3.53122	4.74633	4.66952	5.4402	4.83611	4.25244	3.14995	4.52668	3.38887	4.74768	5.00438	4.5609	4.23517	4.35789
TC1800000282.mm.2	MG-1-neg-10338441_st	4.9412	5.68736	4.65415	4.65218	4.75636	4.87024	4.24127	4.43016	5.36109	4.5615	3.89926	5.65853	4.1424	4.88762	5.44052	4.42799
TC1200000460.mm.2	MG-1-neg-10338443_st	7.39769	7.62623	7.03101	6.73802	8.00779	8.32311	7.36787	7.15163	7.41035	8.42044	6.61626	6.66578	7.92691	6.09096	7.79971	6.84076
TC1800000111.mm.2	MG-1-neg-10338444_st	3.97536	1.72102	6.31568	2.66743	2.06689	7.47452	3.81287	6.7912	10.9667	1.8817	8.6555	1.87584	6.90988	4.22165	5.87554	4.42942
TC0100001397.mm.2	MG-1-neg-10338445_st	6.74228	5.64224	7.22596	6.46041	6.91378	6.45308	6.81281	6.21761	5.88616	5.98752	6.24704	6.47069	6.21617	6.23479	5.41387	5.71174
TC0100000045.mm.2	MG-1-neg-10338447_st	4.50882	4.75144	3.04549	3.48549	3.12167	3.95188	3.6121	3.38993	3.82777	3.41473	3.1394	3.54964	3.08845	4.00923	4.14571	3.46175
TC0800002918.mm.2	MG-1-neg-10338448_st	3.92813	5.62692	5.50084	6.27419	4.52757	6.19488	6.01071	5.65161	5.63453	5.35102	4.74836	6.09422	6.65355	3.97463	4.7158	6.2355
TC0900001269.mm.2	MG-1-neg-10338449_st	10.7211	10.527	9.87781	10.6651	10.7121	9.94063	8.91926	9.14383	9.03455	9.72215	10.2887	10.2674	7.44481	9.00796	10.3245	5.71966
TC1000001934.mm.2	MG-1-neg-10338450_st	2.78205	2.74914	3.0585	3.30019	2.83299	2.65217	2.8069	2.56849	3.13597	2.29367	3.07446	2.03617	2.3849	2.56693	2.42398	2.92568
TC1100003585.mm.2	MG-1-neg-10338451_st	3.50302	3.26047	4.16547	4.34594	3.69257	2.95832	4.62594	4.28135	4.32632	3.39731	4.05446	7.32356	3.46564	3.18455	5.10379	4.79903
TC1400001253.mm.2	MG-1-neg-10338452_st	5.99427	5.84998	6.34475	6.3222	7.5248	6.04162	6.09629	6.11379	6.10794	5.96682	5.05414	6.0456	5.03551	5.07974	4.99131	5.46008
TC0600000758.mm.2	MG-1-neg-10338453_st	3.69866	3.68121	3.57863	4.16913	4.38632	3.59304	3.98581	3.68985	4.87466	3.56912	4.6412	4.63396	3.51859	4.11967	3.94398	4.56287
TC0100000332.mm.2	MG-1-neg-10338454_st	3.14302	2.79352	2.44301	3.90823	2.75685	3.13382	4.304	2.97907	3.13722	2.9258	2.55855	3.12356	2.63069	2.9543	2.37903	2.9543
TC0100002388.mm.2	MG-1-neg-10338455_st	6.46569	6.10202	5.10768	6.24168	6.76961	6.40572	6.8689	6.17169	6.73406	7.02751	5.65123	5.98813	4.94052	6.01224	5.54242	4.21728
TC0800000981.mm.2	MG-1-neg-10338456_st	6.35862	6.67504	6.88367	6.20132	5.99018	6.73558	5.54894	6.54836	6.0258	5.11186	4.59248	6.58105	5.76492	6.30551	6.40017	6.90636
TC1800001512.mm.2	MG-1-neg-10338457_st	6.0048	6.09881	5.34717	5.65325	5.2014	5.36655	5.33084	5.95404	6.14925	5.00835	4.73059	5.33233	5.29575	5.54459	6.03388	5.02795
TC0200004973.mm.2	MG-1-neg-10338458_st	6.27655	6.51078	6.48452	6.63042	6.30599	6.37928	6.16291	6.18816	6.89771	7.55762	7.13213	6.61157	6.36859	7.17291	5.86877	6.65505
TC0700001198.mm.2	MG-1-neg-10338459_st	5.97473	5.39121	8.20933	8.9786	7.26963	7.67579	9.7758	8.98797	7.20657	5.88701	8.18333	9.83889	5.08751	6.46277	7.65892	8.0125
TC0200003601.mm.2	MG-1-neg-10338461_st	2.65345	5.61998	3.56611	3.43076	5.84511	4.78723	5.5276	5.63174	5.82609	4.92562	6.66687	5.07528	1.57676	4.09294	4.20492	4.41426
TC0100001181.mm.2	MG-1-neg-10338462_st	8.35459	7.8673	9.30591	9.52039	9.20832	9.03219	8.36106	9.21413	8.38236	7.46583	8.46815	8.3995	7.62197	9.21047	9.44848	8.16272
TC0200001256.mm.2	MG-1-neg-10338464_st	5.06949	5.09548	5.37772	4.1228	4.79783	5.03318	5.38816	5.77491	4.15928	4.17414	3.03264	5.27499	5.31929	4.64372	4.39148	5.47265
TC0300000899.mm.2	MG-1-neg-10338465_st	6.40409	7.5867	7.01875	7.13436	7.08699	7.84154	6.58331	7.39421	7.76516	5.54142	6.94642	7.64478	7.09703	7.07963	7.31086	6.59025
TC0300001581.mm.2	MG-1-neg-10338467_st	3.79501	5.63992	2.84189	3.57536	2.73665	3.05465	3.3493	4.73964	4.34331	5.22827	4.04657	3.52501	4.07585	4.57515	3.61093	4.67572
TC0300001850.mm.2	MG-1-neg-10338468_st	5.46554	5.63794	6.59442	5.89327	5.95928	5.84103	6.69143	7.10357	6.36819	5.48335	5.91842	6.57047	6.25378	5.38566	6.46146	6.66131
TC0300002419.mm.2	MG-1-neg-10338469_st	5.52176	5.10481	5.17916	3.52753	5.47737	4.7489	4.96017	4.68208	4.33777	4.17977	3.89363	5.04154	3.00046	6.94156	4.44402	4.51155
TC0400003351.mm.2	MG-1-neg-10338470_st	6.6882	6.67345	6.9535	6.47895	6.25166	6.13731	5.28155	7.09903	7.69624	6.75065	5.82949	5.87608	6.25759	7.10102	5.58103	5.51039
TC0800001635.mm.2	MG-1-neg-10338473_st	4.19511	3.66421	5.26254	4.22567	4.24635	4.17163	4.04196	4.04651	3.9572	4.68644	4.61909	3.54161	4.07689	3.95982	4.09773	4.74851
TC0900000182.mm.2	MG-1-neg-10338476_st	6.35395	6.56848	6.7626	5.4087	5.80986	5.67776	6.11684	6.78866	5.36586	5.98478	5.6346	6.8337	6.21122	5.28164	5.59784	6.12833
TC1000000430.mm.2	MG-1-neg-10338478_st	7.82166	7.95611	6.47915	8.85938	8.18824	7.97837	8.06921	8.96592	8.26436	8.26268	8.43333	8.1028	7.94513	7.69096	8.70949	8.02712
TC1400000459.mm.2	MG-1-neg-10338479_st	4.7989	5.00474	4.76986	4.93881	6.02186	4.90923	5.20108	6.26822	3.39283	4.15165	3.20126	5.58407	4.40839	3.40681	4.78372	5.54088
TC1500001064.mm.2	MG-1-neg-10338480_st	6.10249	7.16997	6.86604	5.76125	6.65668	7.04122	6.2429	7.25573	6.52197	6.5366	5.94507	6.3517	6.59658	5.98846	6.03935	5.52916
TC0700000024.mm.2	MG-1-neg-10338481_st	6.5895	5.51245	6.92161	6.52857	5.83796	5.91473	6.10144	6.79865	5.78061	5.3766	6.38288	6.10017	6.38858	5.50323	6.11805	6.27697
TC0900000664.mm.2	MG-1-neg-10338482_st	12.5599	12.7579	13.7372	13.4858	12.7445	12.6764	13.3992	13.4603	12.8323	12.7102	13.259	13.3887	12.5656	12.7343	12.4579	13.0675
TC1000000896.mm.2	MG-1-neg-10338483_st	8.34786	8.76661	9.00692	9.32522	7.94847	7.99914	9.31748	8.82894	7.72747	7.55366	8.44082	8.41212	7.76946	8.17286	8.29638	8.49905
TC0200002574.mm.2	MG-1-neg-10338484_st	5.66428	6.10153	5.64216	4.15654	5.81398	6.00103	5.45766	4.80248	5.90805	6.83041	5.63004	4.17238	4.98311	4.78241	5.40411	4.7609
TC0600000838.mm.2	MG-1-neg-10338485_st	5.36785	7.99067	7.6626	6.72355	6.53357	6.97234	6.26689	6.67363	5.72064	8.72611	6.10287	7.47262	6.95073	8.09197	7.37785	7.1632
TC1100004122.mm.2	MG-1-neg-10338487_st	6.23721	6.12664	6.67698	6.50916	6.60021	6.28165	6.32892	5.65255	7.90469	6.83872	6.27197	6.20634	6.93131	5.60262	6.1429	6.19456
TC1100003369.mm.2	MG-1-neg-10338488_st	6.46613	7.06692	7.11495	8.45764	6.89618	7.28836	8.02015	7.80422	6.36224	7.5786	7.25915	5.61992	6.38723	7.94976	5.94098	7.15269
TC0500002480.mm.2	MG-1-neg-10338489_st	5.09135	6.13773	4.60766	5.88879	5.1464	5.80421	5.06346	6.99132	6.00681	5.46183	6.98626	4.85242	6.00859	5.81044	6.7063	5.69508
TC0400000140.mm.2	MG-1-neg-10338490_st	6.52853	6.68721	5.73511	5.46589	5.49398	5.24356	5.65235	5.11676	6.38342	4.99835	4.50821	4.90174	5.67721	5.45199	6.69453	5.91382
TC0500001202.mm.2	MG-1-neg-10338492_st	7.37644	8.5173	6.97826	5.84923	8.77016	7.50519	7.76221	6.29313	8.90597	8.78347	6.48962	6.00945	8.30256	8.63805	7.11274	5.60804
TC0600000542.mm.2	MG-1-neg-10338494_st	6.8213	6.80804	6.51321	5.86239	6.73973	6.80594	5.71571	6.33559	7.27066	6.15191	5.37546	5.74431	7.12629	6.95441	6.37609	5.40935
TC0600001296.mm.2	MG-1-neg-10338495_st	7.24551	7.03623	7.95025	7.97965	7.2371	7.36468	7.05816	7.46909	7.29622	7.42224	7.72903	7.02555	7.65233	7.2907	7.69447	6.92932
TC1400002406.mm.2	MG-1-neg-10338497_st	2.63069	3.67968	2.78512	2.7976	2.28305	2.13942	2.3441	2.18547	1.79349	2.08474	2.13184	2.09091	2.20645	2.12404	1.91053	3.29636
TC0100003657.mm.2	MG-1-neg-10338499_st	5.35294	7.48469	5.76233	5.70972	6.72979	4.77736	6.24055	7.74555	6.2309	6.35263	6.32766	4.52527	5.29299	5.29719	6.89196	6.5735
TC1900000931.mm.2	MG-1-neg-10338500_st	3.30274	4.45253	4.93661	4.93076	3.94566	4.54805	5.0351	4.26285	4.41985	5.26319	4.6765	3.98654	4.37812	4.4204	3.27759	4.0079
TC1800000314.mm.2	MG-1-neg-10338501_st	3.77001	3.35913	3.36905	3.09545	3.81115	4.02851	3.97119	3.79958	4.51229	3.16603	3.49665	3.69549	3.18735	3.5598	2.98616	4.18653
TC0400001606.mm.2	MG-1-neg-10338502_st	5.8221	5.95888	4.67073	4.9104	5.40392	6.43684	5.54996	5.83233	5.17101	5.23359	5.21081	4.40381	3.52383	6.03433	4.86634	3.70027
TC0200004530.mm.2	MG-1-neg-10338503_st	5.32465	5.51122	5.07436	3.73767	3.59688	4.95206	4.63381	4.38888	3.134	4.2071	4.50699	3.75244	4.23569	3.17498	4.51412	3.62727
TC1500000301.mm.2	MG-1-neg-10338505_st	6.95864	8.07194	7.99463	7.60037	7.23004	7.22561	7.49915	7.64816	7.11891	6.68211	7.73937	7.24978	6.71702	7.04533	7.24962	7.78227
TC0800002844.mm.2	MG-1-neg-10338506_st	4.74822	5.56267	4.62427	5.89618	5.40116	5.33841	5.71346	4.67304	5.08746	3.94725	4.74223	4.98555	5.54465	4.06371	4.43632	5.74024
TC1500002238.mm.2	MG-1-neg-10338507_st	5.92958	6.47071	7.14357	6.79524	5.79887	6.9384	6.47019	5.76752	5.75014	5.96388	6.19026	6.08746	6.2067	5.57873	5.36478	5.70505
TC0500001178.mm.2	MG-1-neg-10338508_st	5.49112	3.04875	2.84406	5.58861	6.45918	5.15232	5.20661	6.2721	6.73744	7.20272	6.66006	5.98504	4.91181	4.41345	6.30685	4.56552
TC0600001944.mm.2	MG-1-neg-10338509_st	8.34637	9.48383	9.87837	8.93204	9.49753	9.57396	9.24836	9.31141	8.92055	8.03313	8.78619	9.23488	8.81645	8.59198	9.22931	9.02904
TC0800003060.mm.2	MG-1-neg-10338511_st	6.07608	5.72758	5.8007	5.23919	5.39656	5.00754	6.28658	5.78162	5.0096	5.68032	6.13533	5.8101	5.24422	5.26111	5.85734	5.10432
TC1800001719.mm.2	MG-1-neg-10338512_st	7.58958	6.49849	7.566	7.09211	7.06264	7.056	7.17296	7.25738	6.64897	6.72835	6.68159	7.40901	7.36155	6.42377	6.45735	7.20913
TC1900000101.mm.2	MG-1-neg-10338513_st	3.62338	3.35585	4.23722	4.78753	2.88206	3.52378	4.18757	4.7088	3.47978	2.90012	3.50114	4.24127	2.94542	3.87233	4.35197	4.07365
TC0200001164.mm.2	MG-1-neg-10338516_st	3.38641	4.90766	4.62183	5.05345	5.00062	4.18713	4.54494	4.55087	4.35926	4.72794	4.60177	4.39293	4.17673	4.08534	4.75912	4.76084
TC1000000422.mm.2	MG-1-neg-10338517_st	3.61043	2.94607	3.64564	2.88533	3.90827	3.49844	3.98713	4.0226	3.45864	3.63183	3.50935	4.202	3.4857	4.20966	3.43245	3.76163
TC1200000792.mm.2	MG-1-neg-10338518_st	4.98907	4.81146	5.28282	5.17156	4.58925	4.92147	6.20259	5.87772	5.0643	4.54401	5.4823	5.30504	5.01973	4.70935	5.66943	5.47278
TC0900002757.mm.2	MG-1-neg-10338520_st	3.14302	4.3903	4.3903	5.42109	5.58168	3.38219	2.84391	4.99463	4.3107	2.97213	4.34122	2.09091	4.85332	3.54792	6.23999	4.78544
TC0700003831.mm.2	MG-1-neg-10338521_st	2.98093	2.7888	3.56196	3.15596	3.76539	3.21762	3.04907	3.10247	4.07568	3.65245	3.43175	3.69394	3.29779	2.77062	3.78505	3.06579
TC0300002994.mm.2	MG-1-neg-10338523_st	8.33461	8.51853	8.28392	8.52596	9.07451	8.58681	8.28673	7.87083	8.97298	8.56668	7.00772	7.6727	8.83509	8.94841	8.17495	7.98677
TC0400003731.mm.2	MG-1-neg-10338525_st	9.34225	8.81141	9.11621	8.86837	9.73475	9.64638	8.21088	8.17953	9.7445	10.1665	8.75852	8.1365	9.47358	9.72136	9.03086	8.89985
TC1000000216.mm.2	MG-1-neg-10338526_st	4.16432	4.54164	4.16385	3.91385	4.53864	3.47563	3.63065	3.72258	4.02828	2.89234	3.43739	4.57204	5.58322	5.00427	2.68475	3.67381
TC1000002611.mm.2	MG-1-neg-10338527_st	4.43371	2.86217	3.72512	4.05468	4.38783	3.14412	4.08319	3.34813	3.77294	3.8171	3.88265	3.2525	3.89849	3.83294	2.97213	4.98816
TC0100002314.mm.2	MG-1-neg-10338530_st	17.2177	17.48	17.925	17.849	17.0139	17.0832	18.0984	17.6745	17.0185	16.5543	17.2642	18.0104	16.5933	16.8225	17.2144	18.0064
TC0200002407.mm.2	MG-1-neg-10338531_st	6.99972	6.73049	6.85698	5.55588	6.47493	6.32197	5.75543	6.95131	7.0297	6.44908	6.08183	6.12954	6.90782	5.9125	5.54853	6.15245
TC1600001605.mm.2	MG-1-neg-10338532_st	5.13974	4.45934	5.00271	5.18037	5.23209	5.44279	4.49577	4.12458	5.28362	4.64487	4.45296	4.56505	4.70071	4.48838	4.95374	4.42126
TC0100002656.mm.2	MG-1-neg-10338533_st	6.36955	5.02511	7.03328	5.20795	4.92802	5.64838	5.75	5.05702	4.22545	5.21241	5.14672	5.57091	5.56802	5.38852	5.87271	6.26086
TC0300001221.mm.2	MG-1-neg-10338534_st	3.31256	4.98863	6.24294	6.32668	5.05846	4.42146	6.16191	6.50542	4.28807	3.68264	6.49845	6.35869	4.69837	4.78707	6.14826	6.87331
TC1100004219.mm.2	MG-1-neg-10338535_st	7.5839	7.62151	7.68134	7.79014	6.47465	7.80116	6.41135	7.9763	7.68711	5.32598	6.38325	7.49859	8.31234	7.05842	6.84746	6.5446
TC1200000261.mm.2	MG-1-neg-10338536_st	6.51593	5.51808	5.96017	5.77403	5.5718	5.96012	6.19029	7.10175	6.91841	3.73841	5.65574	6.11716	6.47024	4.71124	4.67862	6.37665
TC1300002131.mm.2	MG-1-neg-10338537_st	9.72165	7.93366	10.572	8.53576	10.1488	9.51257	9.44201	9.39705	9.72342	8.58003	9.38585	8.32241	9.85689	8.07465	10.0571	8.39649
TC1700002184.mm.2	MG-1-neg-10338538_st	3.72956	4.86985	5.52787	4.16304	5.05645	4.40512	3.26641	3.6735	4.99289	3.96969	4.6268	4.26885	5.55828	5.96929	3.62828	3.95553
TC1800000197.mm.2	MG-1-neg-10338539_st	4.74286	4.10759	4.51552	4.96049	4.21866	4.82247	4.32338	4.08358	5.52984	4.73618	4.33455	3.98463	4.69288	4.82958	4.97189	5.36025
TC1900000017.mm.2	MG-1-neg-10338542_st	8.11581	7.68962	8.52685	8.84144	8.00014	8.13929	8.69726	7.9886	8.19156	8.36227	8.03154	7.25538	7.48034	8.46652	8.04841	8.41681
TC1300002526.mm.2	MG-1-neg-10338543_st	2.36627	2.67593	2.79711	2.33846	2.32358	2.16947	2.18097	1.88503	2.40051	2.31648	1.83786	2.17016	2.68759	1.92521	2.10875	1.96542
TC1000000512.mm.2	MG-1-neg-10338544_st	2.63069	5.60048	5.29982	4.64003	5.2747	5.83225	4.95655	6.82618	5.06377	4.65494	8.31757	3.79804	8.24968	5.38685	4.13866	4.50208
TC1600002173.mm.2	MG-1-neg-10338545_st	5.64042	5.62992	5.00294	4.98	5.87225	4.77956	5.59434	5.39278	5.80835	5.81853	4.92748	7.13415	5.09277	6.01624	4.87993	5.9104
TC0700001769.mm.2	MG-1-neg-10338546_st	6.00664	5.80486	5.47232	5.00389	4.79179	6.47686	5.01672	6.33949	5.23408	5.13599	3.8548	6.45337	4.85074	6.12629	5.3658	5.86794
TC1800000098.mm.2	MG-1-neg-10338547_st	5.46037	5.19828	3.53692	3.76999	4.24283	4.3199	3.07449	3.91244	4.19895	3.24962	3.01192	4.43109	4.14516	4.00214	3.89357	3.11693
TC1400001182.mm.2	MG-1-neg-10338548_st	2.75302	3.75387	2.93963	3.7024	5.75844	3.15316	3.57083	2.81196	4.27991	5.58981	3.4032	3.42943	2.68833	4.85171	5.23631	6.71988
TC0100001749.mm.2	MG-1-neg-10338549_st	5.65161	4.83133	4.22526	3.9046	3.39456	3.88876	3.76278	4.81829	4.1169	3.13248	2.57298	3.50759	3.34042	3.49935	3.33732	3.91661
TC0300001528.mm.2	MG-1-neg-10338550_st	6.3838	7.00141	7.2294	5.00936	6.21503	6.07256	4.80924	6.18713	6.46433	5.42757	6.63021	5.73536	5.95417	6.69342	5.15719	6.72678
TC0400001627.mm.2	MG-1-neg-10338551_st	3.10892	2.7657	2.7734	3.1395	2.84913	2.81909	3.00816	3.25517	2.78795	2.69394	2.54915	2.81901	3.10022	2.48314	2.82791	3.56448
TC0400003883.mm.2	MG-1-neg-10338552_st	7.52643	6.12664	6.83187	6.92812	6.60021	6.55673	6.52568	7.76942	6.00486	5.52607	8.63679	6.20921	5.59742	7.49803	6.1429	7.37599
TC0400004222.mm.2	MG-1-neg-10338553_st	4.2892	4.60536	4.44783	3.67345	3.8745	5.03112	4.65026	5.22001	3.99819	4.76488	3.92606	5.14682	3.69682	3.98858	4.45128	4.03919
TC0700003512.mm.2	MG-1-neg-10338554_st	5.44872	7.09378	5.81124	6.03065	5.66404	4.31464	6.55584	5.30528	4.72073	5.20635	5.55797	6.33893	6.80635	6.4814	7.43457	5.30643
TC0700004221.mm.2	MG-1-neg-10338555_st	2.84329	2.91348	1.79358	1.90932	3.10234	1.90147	2.8339	2.12256	2.10176	2.04299	2.43577	2.51371	2.5106	2.01192	2.1509	2.43463
TC1400000951.mm.2	MG-1-neg-10338557_st	4.82486	4.79031	6.24769	4.76567	5.0839	5.0818	5.05637	4.49298	5.0146	4.74544	3.74562	5.15525	4.80253	5.40706	5.00671	5.0443
TC1700000346.mm.2	MG-1-neg-10338559_st	5.17245	5.94622	5.86254	5.36629	5.81182	5.1233	6.16105	5.97245	6.11525	5.54673	5.22768	6.15283	5.46642	5.39768	5.86921	7.14809
TC1700002561.mm.2	MG-1-neg-10338560_st	6.97701	5.48118	5.7553	7.69302	7.84831	10.764	5.99264	7.35014	10.8077	5.94647	5.52806	8.24511	8.71613	6.04857	7.00612	12.1618
TC1200001865.mm.2	MG-1-neg-10338561_st	5.57464	5.42396	5.50441	5.74361	5.27958	5.0996	5.49639	5.05259	5.73844	6.00926	5.75317	5.38228	5.47975	5.25568	5.18666	5.31511
TC0600000444.mm.2	MG-1-neg-10338562_st	6.90523	10.8397	7.46833	6.98937	6.53531	6.75961	8.36647	9.32273	6.52586	6.01838	6.53841	8.94659	5.93385	6.20055	7.18746	7.18897
TC1000000524.mm.2	MG-1-neg-10338563_st	2.70835	4.44859	4.08826	3.10201	4.52695	2.99555	3.84915	4.34277	3.4531	4.17293	2.8991	2.30588	3.10806	3.84285	4.2798	3.60863
TC1900001019.mm.2	MG-1-neg-10338564_st	4.39565	2.84095	4.33925	4.79152	2.85519	3.71105	3.27022	3.73078	2.89649	4.11269	4.126	3.36507	3.52878	4.78755	4.34705	5.2511
TC0400001333.mm.2	MG-1-neg-10338566_st	3.66134	4.1379	4.27203	2.86317	4.03855	4.28778	4.60521	3.50058	4.31691	4.14207	3.77405	3.81277	3.01768	4.06883	3.72207	4.04429
TC0500003410.mm.2	MG-1-neg-10338568_st	4.13914	4.22207	6.06227	4.45694	4.34971	5.92349	5.45427	5.25177	4.82946	5.34893	4.98609	4.96901	4.5561	3.11664	4.10317	5.97046
TC1600001117.mm.2	MG-1-neg-10338569_st	3.75148	3.32069	4.45024	3.4219	2.74452	2.63209	4.20889	3.51864	3.51899	2.67869	3.53622	3.00311	3.94708	2.82873	3.64256	3.55207
TC1700000879.mm.2	MG-1-neg-10338570_st	7.15897	6.74117	7.37294	5.93572	5.8193	7.49433	4.46352	6.72728	6.18696	5.43429	5.19505	4.51888	7.07592	7.68984	5.63843	6.53965
TC0200005481.mm.2	MG-1-neg-10338571_st	7.66419	8.03565	7.85314	8.79349	7.41908	7.61872	8.46829	8.19202	7.92595	9.19805	8.27197	7.63521	7.16642	7.82725	8.14847	7.90873
TC1300000278.mm.2	MG-1-neg-10338572_st	3.44826	4.39874	3.74623	4.37312	4.06078	4.73451	4.57135	4.00061	4.22359	4.22261	5.24432	6.76672	4.02493	4.62731	4.53796	7.77805
TC0700001169.mm.2	MG-1-neg-10338573_st	3.25797	2.7077	5.12165	4.67062	3.6918	4.89271	3.83611	4.1348	3.97346	4.63654	3.69472	3.23184	4.10436	3.98224	3.68745	5.01866
TC1100003625.mm.2	MG-1-neg-10338574_st	4.70174	3.85548	4.95864	3.34669	4.30597	4.73221	4.14447	4.16867	4.60149	3.57529	3.93699	4.2152	4.92975	3.89413	4.91907	3.59086
TC0800002385.mm.2	MG-1-neg-10338575_st	4.80583	5.53557	6.35352	5.52005	5.51792	7.10247	5.58196	5.84315	3.94527	4.61669	4.06871	4.77011	4.44489	5.14036	3.96151	7.07876
TC1000002916.mm.2	MG-1-neg-10338576_st	8.40641	7.94064	8.59888	8.60744	8.41363	7.37605	9.31726	8.77617	7.2939	7.746	7.58054	8.5186	7.88781	7.25687	8.79427	8.75182
TC1200002136.mm.2	MG-1-neg-10338577_st	3.91725	4.40522	4.89566	5.47742	4.02991	4.9924	4.4667	3.86551	5.24289	5.15844	3.51281	4.66272	4.24875	5.68321	4.67416	4.05054
TC1300000050.mm.2	MG-1-neg-10338579_st	2.79631	2.74172	3.03372	4.05163	3.10595	3.34417	4.03405	4.29721	4.09886	3.1919	2.80954	4.54016	4.36939	3.91381	2.22606	3.38037
TC1300001630.mm.2	MG-1-neg-10338580_st	6.09632	6.03296	7.14207	5.6231	7.27468	6.25453	6.38416	6.24731	5.93319	6.6032	5.49278	6.07087	5.29574	6.15502	5.68025	5.60861
TC1500001506.mm.2	MG-1-neg-10338581_st	6.30554	4.71157	7.76343	6.5206	6.70434	4.67735	5.38824	6.46626	6.7135	4.19621	6.18762	6.49406	7.02042	7.11809	7.68212	7.56208
TC1900000888.mm.2	MG-1-neg-10338582_st	5.08695	3.50362	4.62493	3.46376	3.42542	3.27911	4.35412	3.70026	4.23817	4.25382	4.95703	4.01723	4.90654	3.8386	3.39155	4.13377
TC0900001253.mm.2	MG-1-neg-10338583_st	3.06385	3.44832	2.03134	2.3798	2.40476	2.06475	2.35863	3.40698	2.53263	3.78526	3.25277	3.9699	4.07846	3.21194	2.1833	3.0985
TC1200000795.mm.2	MG-1-neg-10338584_st	4.71669	4.22972	5.03277	4.13186	4.71287	4.66443	5.0522	4.54076	4.89339	4.98585	5.43818	4.49194	5.22603	3.33246	4.42235	4.62401
TC1600000955.mm.2	MG-1-neg-10338586_st	6.46834	5.5849	5.30425	5.14612	6.31471	6.47182	5.01575	4.25994	4.20707	5.68952	6.07329	5.594	5.73102	5.72128	6.00854	3.78612
TC1900000586.mm.2	MG-1-neg-10338587_st	7.8862	8.0694	8.35888	7.38947	7.80444	6.51207	7.9088	8.01511	8.01331	6.46861	6.73181	7.59634	7.25948	7.15158	8.47534	7.79111
TC1200001218.mm.2	MG-1-neg-10338588_st	4.20606	4.46453	5.26816	4.71215	4.81584	4.05725	4.56153	4.78831	4.47406	4.65632	4.31361	4.75566	4.94976	4.14618	4.9933	3.94431
TC0100001999.mm.2	MG-1-neg-10338589_st	7.007	7.46044	7.35847	5.52985	7.29384	8.09997	7.27224	7.23	6.29823	6.32542	6.68342	7.42899	6.94616	6.49712	5.98659	7.09035
TC1100000668.mm.2	MG-1-neg-10338590_st	4.20649	2.10534	4.77845	4.13669	4.95288	4.15907	4.27465	4.19084	4.92795	3.71718	4.10455	5.70972	4.34171	3.70815	3.75518	4.56091
TC1900001042.mm.2	MG-1-neg-10338591_st	4.28014	4.48316	4.5054	4.66377	4.28622	4.51811	4.42719	4.90806	3.83377	4.4546	4.65158	4.49573	4.75916	3.88266	4.6266	4.64717
TC0400001274.mm.2	MG-1-neg-10338592_st	7.22033	5.33731	2.52414	2.95117	3.71626	4.03804	4.77844	5.16288	6.31729	3.22682	4.14525	2.51312	3.6032	3.32394	3.63156	4.46504
TC0700000816.mm.2	MG-1-neg-10338593_st	4.00154	3.58614	5.18402	5.01188	4.18576	4.56008	3.38462	4.56051	3.20894	4.60967	3.75773	3.81591	3.19671	3.47571	2.59796	4.92634
TC0800000821.mm.2	MG-1-neg-10338594_st	4.62102	4.40481	4.1276	4.41841	4.02065	4.29172	4.22756	4.15212	3.98644	4.3206	4.56038	3.83872	4.73595	4.06472	3.70898	3.42491
TC1900000030.mm.2	MG-1-neg-10338595_st	6.48904	6.47531	6.58914	6.41578	6.8683	6.26952	5.5563	6.02163	6.80223	6.36944	6.5204	6.77986	6.77251	6.43178	6.3101	6.45095
TC1100004204.mm.2	MG-1-neg-10338596_st	6.63123	5.59551	4.49546	6.37021	4.59572	5.20469	5.11268	5.07593	5.94863	5.56429	6.17549	7.88808	4.99832	6.48187	5.45868	6.93832
TC1700000078.mm.2	MG-1-neg-10338597_st	7.08088	6.10752	5.20627	6.0958	7.80104	5.54599	7.27696	7.49561	6.67207	5.9524	5.68973	7.11167	7.1872	6.66006	4.80122	5.69715
TC0700004285.mm.2	MG-1-neg-10338598_st	3.48094	4.27744	3.41491	4.85899	3.42005	3.2528	4.56758	2.80969	4.54314	3.73635	2.36898	4.11195	4.47268	2.78864	3.76934	5.72462
TC1000000704.mm.2	MG-1-neg-10338599_st	3.39681	5.35742	6.567	5.65277	6.19055	5.93148	4.80243	4.24598	4.65349	7.17686	4.61689	4.96116	6.01642	4.7899	5.20599	5.97349
TC0600002565.mm.2	MG-1-neg-10338600_st	5.38633	5.2125	4.15728	3.15596	4.44355	3.14664	3.62107	4.17778	3.69168	4.28691	2.99767	3.12615	4.59561	4.62018	3.79591	3.30836
TC0500003059.mm.2	MG-1-neg-10338602_st	8.13675	7.26805	7.94578	7.44477	7.43576	7.6599	7.36888	7.90123	7.58094	7.94191	9.03984	7.89736	7.19599	7.72621	7.78216	8.68308
TC1900000159.mm.2	MG-1-neg-10338603_st	5.98442	6.33902	6.56107	7.16303	6.28312	6.63709	7.14719	7.26889	7.37255	6.05363	6.85128	7.18637	7.62091	6.61979	6.41206	7.62435
TC1900000965.mm.2	MG-1-neg-10338606_st	5.0885	6.03263	4.25715	5.20402	4.98574	5.0311	5.77266	5.46135	5.32868	4.31803	4.41864	5.45998	4.20551	5.59186	5.13586	5.49689
TC0700004489.mm.2	MG-1-neg-10338608_st	5.03389	5.47856	5.80061	5.09556	5.75135	5.31135	4.56819	4.3714	5.4554	5.56176	6.31098	5.17787	5.92559	6.2253	5.3456	5.294
TC0300003248.mm.2	MG-1-neg-10338609_st	4.45907	2.70671	2.82857	4.87015	3.26003	3.66962	3.4996	3.77129	5.25827	3.9876	4.38993	3.30407	3.22436	4.36249	3.43047	4.32145
TC1000002943.mm.2	MG-1-neg-10338611_st	7.60991	6.63552	6.2379	7.69697	5.11619	5.7026	5.47481	6.53669	4.67119	6.15401	5.28542	4.23946	6.84953	5.68282	5.45139	6.81941
TC1800000295.mm.2	MG-1-neg-10338612_st	4.24736	4.1376	3.04816	2.69466	3.09848	3.18081	3.23865	3.66092	1.79585	2.65653	2.64003	2.45426	4.16079	3.19966	2.45282	2.39192
TC1700001864.mm.2	MG-1-neg-10338613_st	5.35769	4.85797	5.15557	5.89713	3.21153	5.44487	5.49803	5.04481	4.6803	4.65431	4.61593	5.6203	4.26682	5.32741	6.72009	5.43321
TC0400003803.mm.2	MG-1-neg-10338614_st	2.97714	3.23191	3.31542	2.10947	2.62607	3.43277	3.88025	2.65567	3.9107	3.12933	2.55602	3.63755	4.63819	2.73759	4.44891	3.22591
TC0300000202.mm.2	MG-1-neg-10338616_st	7.63762	7.36263	8.47155	7.81442	7.75551	7.7122	7.67797	7.57288	7.64361	7.39475	7.70213	7.81022	7.34487	7.51185	7.93708	7.64012
TC0500001887.mm.2	MG-1-neg-10338617_st	5.3236	5.78284	5.62023	5.69007	6.41336	4.91553	5.07592	6.33737	5.70004	6.31684	4.80928	5.15388	6.00844	5.16438	5.38654	4.44991
TC1700000915.mm.2	MG-1-neg-10338618_st	8.16991	8.77349	8.65348	8.9947	8.64976	8.21392	8.69895	8.53678	8.17246	8.95428	8.68988	8.0327	8.53513	8.59332	9.45011	8.5661
TC1000000760.mm.2	MG-1-neg-10338620_st	7.14054	7.56724	7.02589	6.64671	6.93109	6.71844	6.48688	8.17104	6.43506	6.09258	6.73975	6.0076	6.68076	7.00606	6.38623	6.07384
TC1100001756.mm.2	MG-1-neg-10338621_st	2.60975	5.98138	7.71285	6.09819	4.80116	6.55279	8.01863	7.92743	3.15306	4.73982	5.26046	5.39589	6.2429	11.1552	4.55866	6.16067
TC0400000090.mm.2	MG-1-neg-10338622_st	7.68429	5.65897	2.81253	6.70225	6.87215	4.90149	5.279	6.76382	4.09716	7.64551	6.0781	3.89001	4.66926	5.04849	4.97821	5.04044
TC0500000981.mm.2	MG-1-neg-10338623_st	5.86102	6.0038	5.59375	5.83786	5.73295	6.45904	5.68352	5.51146	5.14656	6.10188	4.40607	5.72207	5.72514	5.55694	5.53806	5.73686
TC0X00001780.mm.2	MG-1-neg-10338624_st	6.18844	7.0543	6.47795	6.11825	7.04215	7.45503	5.88631	5.70038	7.02028	5.49052	6.36675	5.59797	7.34378	7.01729	5.73083	6.21738
TC0700003848.mm.2	MG-1-neg-10338625_st	4.52176	5.84733	5.32234	5.09541	4.07127	4.19569	5.3559	4.75273	6.4225	4.65142	4.33179	6.64976	4.82953	5.32869	5.7775	5.74191
TC1200002077.mm.2	MG-1-neg-10338626_st	6.45529	6.61283	6.92615	5.61669	7.71421	6.24418	6.43672	6.56923	7.11447	6.42397	5.81472	5.34481	7.05532	6.95872	5.94428	6.4645
TC1600001379.mm.2	MG-1-neg-10338627_st	8.47532	8.60313	8.11642	9.02134	8.72188	8.52116	8.94315	7.91707	8.69413	8.52388	9.65236	8.6889	8.33912	8.36553	7.63264	9.36903
TC0700002879.mm.2	MG-1-neg-10338628_st	4.3325	4.37427	3.91215	3.33996	4.22063	3.73059	4.24256	3.703	4.01314	3.54712	3.80819	3.98272	3.74279	4.36479	4.09207	3.39015
TC1400000743.mm.2	MG-1-neg-10338629_st	2.8294	3.69256	3.38003	4.09673	2.95682	3.69978	4.1628	4.2702	3.21498	4.01162	3.91497	4.03619	4.08842	4.13334	4.24249	3.85769
TC1400000513.mm.2	MG-1-neg-10338630_st	4.65442	5.41249	2.76628	4.15155	3.81193	6.47375	4.75514	4.22129	3.48084	5.30791	3.50737	4.93251	3.90963	4.12212	4.48823	5.53825
TC1500000565.mm.2	MG-1-neg-10338632_st	5.97639	6.88831	9.44817	6.02879	8.31792	7.4496	8.23451	5.61588	6.96364	5.79302	4.29637	8.17023	7.34523	6.72228	7.1829	7.49044
TC0300000220.mm.2	MG-1-neg-10338633_st	5.12535	6.43318	6.04638	4.36182	6.11967	5.2552	6.69609	6.77403	7.25512	6.01396	7.13177	5.24743	4.43508	6.40569	6.80695	4.76408
TC0400001392.mm.2	MG-1-neg-10338634_st	3.17247	4.23055	3.82552	3.78174	3.83201	3.76756	4.4644	2.83982	4.15967	3.41185	3.16824	3.29575	2.71479	5.20859	3.42175	3.68011
TC0600003062.mm.2	MG-1-neg-10338635_st	6.27172	6.58436	6.15369	6.60582	5.24075	6.25564	7.39757	7.57223	5.57262	6.01527	6.42689	7.36316	6.90939	5.90984	5.51086	7.77061
TC0400000439.mm.2	MG-1-neg-10338636_st	5.6969	5.48538	5.64538	6.09006	5.31616	3.82542	5.55189	4.737	5.0613	7.16037	4.78664	4.39034	6.02069	5.24464	4.83695	5.87587
TC1400002100.mm.2	MG-1-neg-10338637_st	3.29421	3.35369	4.12052	2.78006	3.03084	4.33747	3.2095	3.29555	3.49399	3.52445	2.82227	3.062	3.57372	3.31229	3.15067	3.74035
TC1400000781.mm.2	MG-1-neg-10338638_st	4.65179	4.34747	4.54326	4.30592	4.24452	5.0148	4.32166	4.40094	4.19163	3.75148	3.75803	4.08962	4.48147	4.43789	4.45121	4.59805
TC1200000829.mm.2	MG-1-neg-10338639_st	5.50692	6.09083	6.16842	6.10058	6.08947	5.48724	5.99194	7.0964	5.76834	4.80998	5.67041	6.26788	6.15322	6.19574	5.20743	5.59196
TC0600003250.mm.2	MG-1-neg-10338640_st	2.78512	4.12731	3.41252	6.89651	4.29521	2.3441	3.9519	2.97907	3.75748	2.30791	4.25382	3.09581	2.20645	2.65526	4.66682	1.7647
TC1100002324.mm.2	MG-1-neg-10338641_st	5.78864	6.2579	6.86064	6.41221	5.30177	6.16617	6.87933	7.43995	4.76071	4.68875	5.42183	6.31041	6.55861	5.34651	5.64622	6.31597
TC1200000636.mm.2	MG-1-neg-10338642_st	5.24659	5.09673	5.71299	4.97394	4.90218	5.40654	6.06529	4.69304	5.60328	5.88104	5.83774	4.95576	4.62055	5.1824	5.33977	6.15897
TC1100002420.mm.2	MG-1-neg-10338643_st	5.69067	5.81654	6.96544	4.91284	6.75306	6.88158	6.3182	5.02596	6.18881	9.01734	5.30829	5.43213	6.53437	5.9054	5.43988	6.92776
TC1900000890.mm.2	MG-1-neg-10338646_st	8.09689	7.81998	7.67333	7.9439	7.90151	7.40408	8.70429	7.61923	8.5503	8.48595	8.58739	7.26825	8.36666	8.07764	7.19983	7.63091
TC0200000420.mm.2	MG-1-neg-10338647_st	4.76273	5.23901	5.73869	3.26986	4.73413	5.53317	4.36674	4.33153	4.95788	5.14183	2.95379	5.07751	4.59581	4.3711	4.36662	5.30083
TC0200002362.mm.2	MG-1-neg-10338648_st	7.44074	7.55987	7.94401	7.27481	6.80146	7.36517	7.75244	7.9476	6.53492	7.20662	7.46141	7.63619	6.79839	6.85621	7.58228	7.73711
TC0400003260.mm.2	MG-1-neg-10338649_st	5.82424	5.26481	4.28664	5.58784	4.25852	2.89965	5.07001	4.67134	2.80999	2.07756	2.44631	4.17298	4.46397	3.66408	3.49549	5.1277
TC1000002464.mm.2	MG-1-neg-10338650_st	3.40643	3.80091	4.89366	4.07655	2.72525	3.44269	4.13825	4.65752	2.96621	3.04753	3.31743	3.58505	2.97701	3.65469	3.58122	3.69545
TC1200000970.mm.2	MG-1-neg-10338651_st	6.86911	6.73791	6.50235	6.80403	7.41326	7.29414	7.58624	7.36001	7.15805	7.81058	6.40454	6.79185	6.72495	7.36501	7.25858	7.23899
TC1800000916.mm.2	MG-1-neg-10338652_st	4.80105	3.2668	2.99089	4.54382	3.99841	2.894	4.26099	4.39574	4.0012	4.6799	3.81509	5.24955	4.34579	4.41084	3.73128	3.61449
TC1000002539.mm.2	MG-1-neg-10338653_st	8.98525	8.66485	9.08098	10.0085	8.90516	8.21169	8.82599	9.88056	9.35239	7.24429	8.6931	9.22723	8.06806	8.5779	8.82856	8.98683
TC1400001554.mm.2	MG-1-neg-10338655_st	5.53263	6.82899	5.72039	4.55234	6.98011	5.50613	7.1109	6.25623	7.81382	7.85418	6.86795	5.20721	6.50174	6.18764	6.16016	6.8434
TC0700000826.mm.2	MG-1-neg-10338656_st	9.01295	9.8039	10.0679	9.39744	9.58268	9.80841	9.52604	9.35709	8.86824	10.3313	9.33777	9.36527	9.40482	9.39105	9.68057	8.60938
TC0300001447.mm.2	MG-1-neg-10338657_st	7.52427	7.93458	8.40173	9.42392	8.40461	8.07278	8.61659	7.62641	10.2755	9.64402	10.7168	7.74036	7.99417	8.58551	8.06082	8.42228
TC0600000763.mm.2	MG-1-neg-10338658_st	2.88284	2.57336	2.81123	2.47722	2.42119	2.52313	2.42375	2.85153	2.65118	2.85803	3.56508	3.53927	2.68189	2.89091	2.94157	2.5832
TC1100003787.mm.2	MG-1-neg-10338659_st	8.07493	8.64311	9.27757	9.09485	8.17074	8.58744	8.34575	8.5729	7.81308	8.15719	9.33821	8.08757	8.38458	8.60714	8.47302	7.91023
TC1100003919.mm.2	MG-1-neg-10338660_st	7.97831	6.8765	6.46005	4.54171	7.78231	7.02868	4.93018	5.28954	7.70993	5.39695	5.39963	6.40587	7.8332	7.28717	6.96964	6.56153
TC1400000938.mm.2	MG-1-neg-10338661_st	9.41971	10.1464	9.54264	8.80001	10.4517	10.4848	9.83985	10.1571	11.1569	9.63877	7.65623	8.08318	11.3366	10.886	9.04307	9.40826
TC1500000549.mm.2	MG-1-neg-10338663_st	4.77358	5.10024	2.94457	4.04266	4.40606	2.66701	4.68816	2.4603	2.80731	3.59748	3.70831	2.46438	2.70876	4.49234	2.2589	1.9927
TC1000001542.mm.2	MG-1-neg-10338666_st	10.0042	10.3518	9.96373	10.1774	10.3177	9.63897	9.21598	8.9251	10.0616	8.83957	8.43197	8.83359	9.56625	9.43302	8.83539	8.80544
TC0100001607.mm.2	MG-1-neg-10338667_st	4.41755	6.04605	9.25213	6.25419	7.48459	6.80547	6.448	5.24481	5.48376	4.60733	6.03289	4.56279	6.71677	5.62412	6.04024	6.34009
TC0600003155.mm.2	MG-1-neg-10338668_st	3.45582	3.28598	6.04176	4.2114	4.04932	3.85173	4.31382	3.89853	3.59195	4.48234	3.63374	2.23318	3.5235	4.02729	3.25888	2.57719
TC0700001655.mm.2	MG-1-neg-10338669_st	3.52436	5.00295	4.81122	4.7513	3.42154	3.70413	4.02553	4.64407	3.44075	4.46685	3.90058	4.25637	4.47045	3.29826	4.29562	2.97516
TC0800001436.mm.2	MG-1-neg-10338670_st	4.90792	4.44691	6.13371	4.5352	6.18807	4.74833	4.84843	5.75096	5.71675	2.54795	7.41436	4.76566	5.10485	5.93098	5.10863	4.47833
TC0900000396.mm.2	MG-1-neg-10338671_st	5.20333	7.01081	5.67815	5.44626	5.5854	4.82763	6.68098	5.85288	5.37375	5.6775	6.26207	6.22386	5.34148	5.70672	6.74743	5.81241
TC1000001260.mm.2	MG-1-neg-10338672_st	6.67088	6.92388	7.55631	7.77349	7.47691	7.82988	7.61044	7.64509	8.04241	7.71075	7.54319	6.80825	6.3975	7.04265	7.52032	7.69232
TC1300002717.mm.2	MG-1-neg-10338675_st	3.06012	3.73201	4.17821	4.58953	3.04325	3.78081	3.33761	3.64373	4.0461	5.041	3.46246	4.43843	4.68503	4.60057	4.25508	4.10588
TC1800000521.mm.2	MG-1-neg-10338676_st	4.50575	6.93087	4.87137	5.7774	7.83701	6.30547	7.2556	6.58737	11.011	6.41551	4.77628	3.31485	6.29331	7.22914	4.54937	7.20529
TC0500003632.mm.2	MG-1-neg-10338677_st	6.88155	5.29422	6.61078	5.40963	5.80788	3.93242	4.86334	5.02331	7.05804	5.95277	5.87116	7.85381	5.69576	4.57869	8.18267	4.60041
TC1000003132.mm.2	MG-1-neg-10338678_st	5.81637	6.11166	5.06347	6.09012	5.68919	4.69089	4.72186	4.60467	5.63109	5.99936	5.09191	4.38612	6.35428	5.15087	6.42884	6.33788
TC1500000776.mm.2	MG-1-neg-10338679_st	6.85808	6.50278	7.28394	5.66479	6.87449	6.44132	6.28288	7.26149	6.69572	6.20131	4.17602	6.50834	7.23076	6.61175	5.84048	7.54936
TC0200004906.mm.2	MG-1-neg-10338680_st	6.2378	6.16229	6.4079	6.88897	6.48648	7.07816	6.46289	7.33833	7.11367	6.63297	6.44397	6.60927	7.03352	6.15289	6.10664	7.08339
TC0700003617.mm.2	MG-1-neg-10338682_st	3.13469	4.10504	4.9243	4.47762	3.77466	4.97998	4.62306	5.08351	3.91981	3.73862	2.9187	4.85371	3.73583	3.37197	4.5672	4.73845
TC0800000215.mm.2	MG-1-neg-10338684_st	6.74818	6.77387	6.47004	6.25099	6.38026	6.36461	5.59632	6.72705	6.44437	5.0108	5.50259	5.73101	6.18091	6.44305	6.27682	6.19769
TC1100000712.mm.2	MG-1-neg-10338685_st	5.94949	3.73089	3.99853	5.26694	3.13084	4.62587	5.15574	3.57682	4.7041	5.67837	3.84178	3.15372	4.51342	4.5845	4.83394	6.51246
TC1100001515.mm.2	MG-1-neg-10338686_st	5.4667	5.75082	6.20837	2.73809	3.73688	5.50129	5.29129	5.02016	4.72746	3.71726	3.99742	5.25892	5.53215	5.56276	4.16119	5.43938
TC1600001775.mm.2	MG-1-neg-10338690_st	5.32013	5.64506	5.58941	5.8829	5.3047	4.94896	5.10487	5.6953	5.28428	6.20442	4.91477	6.55777	5.10989	6.68994	6.62534	7.11157
TC1700000898.mm.2	MG-1-neg-10338691_st	5.76079	5.14471	4.56019	5.17015	5.09408	4.95705	5.14099	4.59022	4.70459	5.1502	5.53549	4.77698	5.35367	5.15202	5.02362	4.52542
TC1900000536.mm.2	MG-1-neg-10338692_st	6.58504	5.41645	5.71079	4.84837	4.54901	4.25598	5.29868	5.7293	4.55293	3.73601	5.68598	5.09869	5.42657	4.53581	6.16289	4.5104
TC0800000384.mm.2	MG-1-neg-10338693_st	2.91277	6.95083	4.50639	7.11461	6.1452	5.3722	7.35283	5.66404	5.83124	4.59024	5.81735	5.16792	7.94984	5.90781	6.63921	7.13342
TC0700002907.mm.2	MG-1-neg-10338694_st	7.83816	7.08822	5.83316	9.26744	9.20375	5.98286	8.60367	8.61497	6.38882	8.60283	6.71372	8.12486	10.2938	9.19477	10.9803	10.0618
TC1200002090.mm.2	MG-1-neg-10338695_st	6.64514	7.30466	7.07508	7.01816	7.68595	6.6892	7.34366	7.16918	6.97567	5.2651	7.05064	6.94027	7.36422	5.69067	7.65026	7.57169
TC0900003246.mm.2	MG-1-neg-10338696_st	3.46462	4.22526	4.41824	2.95804	2.64967	2.4699	4.44315	2.83761	2.70421	5.57164	3.49792	3.60619	2.20053	2.52073	3.02283	4.10165
TC0600001355.mm.2	MG-1-neg-10338697_st	7.89078	4.19019	5.09025	4.86876	6.34615	5.05739	5.4161	4.09084	4.77619	6.44658	4.39212	4.62598	5.47553	4.10742	6.07973	5.11883
TC1300000101.mm.2	MG-1-neg-10338698_st	4.83704	3.22337	5.38752	5.579	3.78177	5.15052	4.57535	5.01888	5.07044	6.14719	5.12192	5.06399	4.37275	5.28371	4.95365	3.2123
TC0500002272.mm.2	MG-1-neg-10338699_st	8.34012	4.90373	11.8051	4.38974	7.807	12.1468	10.0867	12.8574	6.48281	9.81447	5.83114	4.90859	12.1324	4.22165	7.56356	3.67164
TC0X00003388.mm.2	MG-1-neg-10338700_st	5.77861	6.27192	6.79064	6.31526	6.67667	6.4054	6.67873	5.46071	7.08132	6.98513	6.70942	6.61134	6.32565	5.54843	6.29004	6.71237
TC0X00003389.mm.2	MG-1-neg-10338701_st	5.95899	5.98622	5.51735	5.60666	4.63073	4.90112	4.81665	5.48657	5.55154	4.41427	6.34697	4.84546	4.36152	5.14725	5.74825	5.47933
TC1100001565.mm.2	MG-1-neg-10338702_st	6.97834	7.57115	8.69469	8.79772	7.68693	7.51647	8.77222	9.03692	7.08505	7.24331	8.16378	8.68782	7.54209	8.07814	8.13956	9.25905
TC1100004117.mm.2	MG-1-neg-10338703_st	4.24872	8.03458	4.45887	5.3852	4.65728	4.17047	4.63279	5.05741	4.21654	3.93079	4.63165	7.0281	6.10266	3.44122	6.69131	5.4738
TC1400002073.mm.2	MG-1-neg-10338704_st	8.64373	8.74571	8.55611	9.23773	9.42369	8.43352	8.69465	8.95163	8.70835	8.17913	8.1941	8.42854	8.87442	8.28348	8.85666	8.83696
TC0300002876.mm.2	MG-1-neg-10338705_st	6.65754	5.94511	6.54132	5.68652	6.58244	5.98546	6.12876	6.05719	6.05981	5.69176	5.85471	6.42165	6.05497	5.6303	4.77123	6.35162
TC1000000531.mm.2	MG-1-neg-10338707_st	4.66678	5.05496	4.57333	3.8626	4.61206	4.32226	5.57095	5.22191	4.27616	3.62469	4.91368	5.13517	4.30169	4.14137	4.96676	4.86862
TC0500002745.mm.2	MG-1-neg-10338710_st	4.98323	6.22174	4.81607	5.18546	5.53498	5.243	4.96564	4.70546	5.37323	4.95876	4.95338	5.04475	5.50633	5.65702	5.4949	5.40717
TC0300000973.mm.2	MG-1-neg-10338711_st	5.12535	4.82464	3.62946	6.16184	5.54823	5.91228	4.85104	4.37616	4.22877	4.21394	5.11516	3.41576	4.38536	6.06002	4.58952	4.36385
TC0100001685.mm.2	MG-1-neg-10338713_st	6.95182	7.00442	6.31916	6.06451	6.17055	5.83936	6.68411	6.58851	6.58449	6.73831	6.22083	5.8419	6.16249	6.49156	5.40733	6.05796
TC0300002906.mm.2	MG-1-neg-10338714_st	7.06984	8.46157	7.94365	11.2881	7.75605	7.64863	8.92975	10.2453	6.77056	7.43367	7.92732	7.21734	8.05675	5.89133	7.47141	8.16969
TC0600002509.mm.2	MG-1-neg-10338715_st	6.44083	7.12398	6.74165	7.00481	6.07185	6.29894	6.73049	7.65564	6.69214	6.40046	6.28198	6.80172	6.72464	6.52069	7.12503	7.89183
TC1100000509.mm.2	MG-1-neg-10338716_st	7.99003	7.36437	8.05525	8.95218	7.3173	7.50016	8.56566	8.28322	7.38307	7.13814	8.55616	7.34276	7.25613	7.74918	8.72562	7.17454
TC1200002080.mm.2	MG-1-neg-10338717_st	4.09474	4.85315	4.40777	4.99716	4.40587	4.1942	3.71649	3.71171	4.78275	4.37547	5.09329	4.7018	4.58991	4.05688	3.87349	4.84101
TC1600001335.mm.2	MG-1-neg-10338719_st	5.30275	5.20871	5.5838	5.38536	5.85653	4.88157	6.45338	6.03252	4.47917	5.4181	5.7123	5.55092	5.79834	5.26326	5.37071	5.70493
TC1700001265.mm.2	MG-1-neg-10338720_st	7.69144	7.2227	7.64069	6.61233	7.73833	7.62218	7.30766	6.88324	7.17798	6.37406	7.54565	6.21893	7.64588	7.43117	7.34095	6.547
TC1700002340.mm.2	MG-1-neg-10338721_st	3.93967	4.1138	5.69261	4.47889	4.17432	3.26795	5.2242	3.89128	3.25886	3.70782	3.68484	5.11561	3.13063	3.64654	3.07427	3.89684
TC1000000598.mm.2	MG-1-neg-10338722_st	3.53644	2.92102	3.03938	3.81602	3.26984	3.5636	3.20199	3.58837	3.13797	3.04428	3.34106	3.32065	3.24021	4.31968	3.23971	3.62962
TC0200002696.mm.2	MG-1-neg-10338723_st	4.56284	6.10806	5.58894	4.49063	6.08793	5.41902	3.73531	5.95758	3.57064	3.31077	5.20667	5.27831	4.8427	4.31932	4.67316	3.9184
TC1100001076.mm.2	MG-1-neg-10338724_st	4.12938	5.18444	3.57097	3.87368	3.89323	4.50558	3.91332	5.09882	3.43969	3.16119	3.16242	4.73351	4.72562	3.53788	3.1141	3.88989
TC0400003309.mm.2	MG-1-neg-10338725_st	8.52972	7.4539	8.86643	7.45665	7.8634	7.47808	7.98591	8.39808	8.72198	10.2538	8.03205	6.9664	8.81307	7.48223	8.27787	7.88728
TC0700000774.mm.2	MG-1-neg-10338726_st	6.7672	6.98243	6.48122	6.34712	7.90137	8.17431	6.9204	6.56536	6.90947	7.02243	5.45474	7.24889	8.25388	6.73219	7.70998	5.79138
TC0700003667.mm.2	MG-1-neg-10338729_st	3.50903	3.45476	2.80022	3.39613	3.43119	3.31254	3.77522	2.93913	2.95152	3.47759	2.16892	3.99616	2.72755	3.40681	2.33738	4.42799
TC0800002508.mm.2	MG-1-neg-10338731_st	2.30942	5.00764	2.88491	3.63942	5.41676	4.82603	4.80619	3.5588	2.69516	3.65569	3.50921	4.0779	3.52307	4.18576	3.9262	5.04589
TC0900001726.mm.2	MG-1-neg-10338732_st	1.7105	4.3903	5.93826	2.10881	1.8817	3.14412	2.00015	2.05965	5.34119	3.94891	4.43371	1.97096	2.10926	4.33878	2.02694	1.7647
TC1300000635.mm.2	MG-1-neg-10338733_st	7.52556	6.22316	8.00594	7.59435	6.81493	7.06171	8.1345	7.32024	6.66338	6.8685	7.01705	7.02712	6.63963	7.57393	7.7693	6.4264
TC1400000366.mm.2	MG-1-neg-10338734_st	5.74775	5.45351	5.62554	5.75737	5.77916	6.15484	5.46823	5.85555	5.54873	5.26176	5.7587	5.84428	6.11798	5.18251	5.57792	6.39158
TC1600000770.mm.2	MG-1-neg-10338735_st	3.87865	1.92528	3.68745	3.40139	3.3455	3.92564	3.71093	5.54128	3.15246	4.02353	2.87017	3.57344	2.95312	3.38219	2.63832	3.19986
TC1600001134.mm.2	MG-1-neg-10338736_st	6.06211	6.02147	6.30914	4.79321	5.81463	7.05408	4.37048	6.49725	6.26822	6.51139	5.50537	5.63714	6.23992	4.81244	6.46271	5.71937
TC0300000159.mm.2	MG-1-neg-10338737_st	4.8531	5.27058	6.13748	4.22229	4.25523	3.97705	5.2667	4.24528	6.01088	5.78952	6.19306	4.66007	5.36924	5.18625	5.78325	5.59827
TC0900000918.mm.2	MG-1-neg-10338739_st	3.79549	3.7584	3.15191	3.92333	3.24208	3.32547	3.53193	3.93297	3.89349	4.329	3.55515	2.40556	2.6923	3.99567	3.20857	4.32514
TC1400001599.mm.2	MG-1-neg-10338740_st	5.88356	5.06259	5.72217	4.07642	6.45467	6.35437	5.81818	5.8122	6.57397	5.74686	6.76432	5.54868	5.59155	5.77205	5.82889	6.38192
TC1500001980.mm.2	MG-1-neg-10338742_st	3.11782	3.52457	3.26632	3.18169	3.3622	3.5178	3.35894	3.16615	3.99583	3.57623	3.976	3.0411	3.34159	3.62782	3.58393	3.63956
TC0800000104.mm.2	MG-1-neg-10338743_st	4.36278	4.29226	4.5327	4.30846	5.08133	5.38386	4.68566	3.49705	3.75984	3.78871	2.86192	4.64174	4.35903	3.55441	5.13773	5.27591
TC1500001238.mm.2	MG-1-neg-10338744_st	7.51089	8.22425	7.47815	8.8155	8.68148	8.73732	8.61981	8.66425	8.32094	7.67096	8.35462	7.50572	9.04302	8.80078	8.57378	9.0463
TC1600000969.mm.2	MG-1-neg-10338745_st	8.25051	6.10786	7.9905	8.66721	7.97021	7.51443	7.19966	7.42884	6.79958	6.25838	7.60108	6.81803	5.47121	5.98943	8.08048	8.10356
TC1700000722.mm.2	MG-1-neg-10338746_st	7.82683	8.73755	8.91354	8.62261	8.6911	8.44786	8.91982	8.36212	8.44586	9.17655	7.74844	8.32683	7.72143	7.87964	8.29023	8.72443
TC1800000286.mm.2	MG-1-neg-10338747_st	5.157	4.41889	3.94512	4.57057	4.5956	5.07371	4.51178	4.97871	4.3468	4.16131	4.56624	5.03233	5.40424	5.11849	4.1627	4.88426
TC0600002178.mm.2	MG-1-neg-10338748_st	14.034	14.2739	14.5712	14.5072	14.9443	14.5973	14.527	14.303	14.6663	14.889	14.9798	14.6717	14.6801	14.5536	14.7722	15.0636
TC0200005489.mm.2	MG-1-neg-10338749_st	7.6249	7.30338	7.7897	7.09515	7.34192	7.37728	7.9345	7.18693	7.17059	8.24173	7.89246	7.715	7.93376	7.54059	7.18173	8.15185
TC0200002266.mm.2	MG-1-neg-10338750_st	5.33026	5.86567	5.52587	5.56709	4.74772	4.58585	5.48806	4.65537	7.12836	5.72274	5.29833	5.03319	4.86076	5.05046	5.91353	5.41435
TC0200003187.mm.2	MG-1-neg-10338752_st	7.34563	6.6641	5.6897	6.23361	6.21988	5.4913	6.97298	5.96454	7.00801	6.72536	6.86224	6.28188	6.52304	6.75491	7.12219	7.22514
TC0400002018.mm.2	MG-1-neg-10338753_st	3.50324	4.23295	3.60564	5.93909	2.70084	3.94094	6.02147	5.53969	3.02024	3.35507	4.47928	4.70532	6.72496	2.86448	3.5133	3.9318
TC0600001567.mm.2	MG-1-neg-10338754_st	3.13993	3.73563	3.93976	4.94725	3.94013	3.84683	3.80134	3.87315	4.07325	5.12969	4.06609	4.07329	3.7499	4.05986	3.68975	4.07641
TC0700004510.mm.2	MG-1-neg-10338755_st	2.88685	4.18034	3.10604	3.98928	4.20858	3.85648	3.75415	3.53267	2.99161	3.67755	3.39311	3.38372	2.70258	3.46631	3.69059	3.89254
TC0X00000332.mm.2	MG-1-neg-10338756_st	6.11744	6.19173	6.68834	6.00677	6.20577	5.61174	6.2954	5.37798	5.78653	5.40539	5.2538	5.70275	5.60525	5.84154	5.07889	5.41206
TC1800001118.mm.2	MG-1-neg-10338757_st	5.87649	5.39601	5.87982	7.3088	6.6152	6.58859	6.36886	5.95886	6.05359	7.28421	7.32792	5.91037	5.62599	6.27143	5.8151	6.51976
TC1900001142.mm.2	MG-1-neg-10338758_st	7.89949	7.96635	8.97603	8.04333	8.25299	7.67165	8.01901	8.48845	8.34835	6.92647	7.55085	7.60212	8.17665	7.95886	8.33892	8.47007
TC1100003990.mm.2	MG-1-neg-10338759_st	8.22758	7.75249	8.30833	8.23379	7.30478	7.66305	8.43862	7.95444	6.93342	8.20313	7.7146	7.62008	8.43232	7.45691	8.21958	7.7896
TC0X00000060.mm.2	MG-1-neg-10338762_st	3.69876	3.45076	5.047	5.68154	4.02947	2.94211	4.75326	5.82006	3.7444	3.91425	5.00077	4.47172	3.91329	3.33318	4.57809	3.92193
TC1500000585.mm.2	MG-1-neg-10338765_st	4.12075	4.5642	4.67308	3.82259	4.96345	4.4989	4.85189	4.28453	4.86469	3.31965	3.7976	3.90371	4.70071	4.48606	5.37124	4.66019
TC1700001333.mm.2	MG-1-neg-10338766_st	9.68008	10.5292	9.93133	9.33893	10.7105	10.2279	9.37397	9.99382	10.3009	9.73495	9.05598	9.57925	10.1679	9.53222	9.21439	9.7013
TC0200004789.mm.2	MG-1-neg-10338767_st	11.0112	5.54294	4.62129	1.89979	9.37643	5.12847	3.84044	7.19738	3.46264	6.37081	3.07781	5.51192	3.48283	5.93233	6.53125	4.27284
TC0700001515.mm.2	MG-1-neg-10338768_st	8.94222	7.03198	8.21744	9.50443	7.93085	8.569	8.24029	6.50181	7.29504	8.59512	8.72171	6.62817	7.88555	7.65661	8.77382	8.75938
TC1100003379.mm.2	MG-1-neg-10338769_st	7.4235	8.26091	6.7528	7.75852	6.32372	6.65297	7.97216	7.47115	8.07382	8.71475	8.31289	8.21206	6.69073	7.83461	5.73664	7.42442
TC1400002013.mm.2	MG-1-neg-10338770_st	3.1393	3.00186	2.77478	3.42037	2.74579	3.61046	3.00899	2.32474	3.9016	3.11237	3.58885	2.81029	3.37097	3.3899	3.68012	3.18243
TC1400002865.mm.2	MG-1-neg-10338771_st	3.84997	3.77324	4.27136	4.69482	3.23319	3.98479	5.05418	4.15268	4.68667	3.72553	4.29009	5.2983	4.71652	4.71238	3.46763	4.18304
TC1500000014.mm.2	MG-1-neg-10338774_st	6.25983	5.85197	7.95335	8.10158	7.46611	6.84246	8.86294	4.66306	7.92658	6.85388	6.89963	8.53439	7.61016	8.30331	5.38139	9.62701
TC0700000041.mm.2	MG-1-neg-10338775_st	3.94563	5.02085	3.66937	4.78793	4.35049	4.04667	4.29227	4.63756	5.26637	2.80264	4.78444	3.88298	4.40221	3.89149	6.03481	4.70043
TC0800001221.mm.2	MG-1-neg-10338776_st	4.66634	5.39137	5.48097	5.04973	5.27397	5.3574	5.48947	5.71687	4.50897	5.52309	4.91741	5.43385	4.87693	4.93415	4.89558	5.76087
TC0200005295.mm.2	MG-1-neg-10338777_st	4.5598	4.86382	4.85013	5.91103	5.87871	4.67178	3.90455	5.88785	5.28748	5.20877	5.6657	6.26215	4.11634	5.13929	5.91856	5.67314
TC0300001112.mm.2	MG-1-neg-10338778_st	5.3456	5.88502	5.59359	5.1738	3.34732	6.27263	4.81261	4.26435	5.29075	6.25613	4.32464	6.42539	5.50393	6.45294	4.42214	4.47229
TC0300002219.mm.2	MG-1-neg-10338781_st	7.13295	6.2772	5.44529	4.53025	6.04601	4.95898	5.4386	6.1009	6.15948	5.24126	6.23326	6.16062	7.10169	5.76975	5.70728	4.72923
TC0500001261.mm.2	MG-1-neg-10338782_st	4.9923	4.25382	5.93826	2.66743	5.62904	4.44323	3.67164	4.18601	3.89184	2.30791	2.9543	4.43371	4.85332	3.26569	4.09204	3.29636
TC0800002628.mm.2	MG-1-neg-10338783_st	9.57179	9.26	9.41601	9.78547	9.89372	9.23998	9.77841	9.47753	8.87558	8.61834	9.49049	9.2053	8.72732	9.24774	8.93097	9.22051
TC0900000452.mm.2	MG-1-neg-10338784_st	3.61896	3.77687	5.5374	5.2285	4.64811	4.63477	4.08094	6.47485	5.516	5.98414	4.10442	3.76871	5.36	5.49467	4.68288	6.11768
TC1000002773.mm.2	MG-1-neg-10338785_st	2.13116	2.57573	2.62832	2.92815	2.92081	2.52788	3.11403	2.60787	3.31184	2.63566	3.32086	2.50548	2.29913	2.63286	3.05644	3.48302
TC1400000309.mm.2	MG-1-neg-10338786_st	7.15616	7.25987	6.61421	6.43307	8.15366	5.94718	6.44742	6.05179	4.87058	5.83963	8.92245	7.78581	7.43324	5.88425	6.21726	7.49247
TC1400000314.mm.2	MG-1-neg-10338787_st	3.32321	3.32102	4.62674	3.148	4.11676	4.88124	3.34506	3.48784	3.09979	3.28988	3.57231	3.43994	4.79614	3.91489	4.32364	3.79197
TC1700000604.mm.2	MG-1-neg-10338788_st	5.6839	4.92382	4.24074	4.82304	5.22944	4.11566	4.86742	2.97012	4.27165	3.75711	4.8621	4.6988	4.6591	4.17393	4.09538	5.59757
TC1500000694.mm.2	MG-1-neg-10338790_st	4.00983	4.09807	4.13397	3.23969	3.62086	4.15045	3.85087	2.88446	3.32417	2.31627	2.89552	3.97948	3.33121	2.97702	3.35406	3.06743
TC0900001921.mm.2	MG-1-neg-10338793_st	7.80653	9.11835	8.43682	9.15402	8.99027	8.37315	8.84137	7.73032	8.61559	8.50425	7.78077	7.70733	7.75264	7.9637	8.858	8.65236
TC0100001755.mm.2	MG-1-neg-10338794_st	7.25141	6.84566	7.25484	7.22914	6.82415	6.20563	6.31031	7.43261	6.97415	6.30676	7.09782	6.73011	6.51214	6.62799	7.4228	6.67727
TC0200001453.mm.2	MG-1-neg-10338795_st	3.8443	3.04083	2.60959	2.79451	3.71248	3.59078	4.74733	3.74822	2.58292	5.4093	3.69897	2.69218	3.73567	2.55149	4.15812	3.95454
TC0400003489.mm.2	MG-1-neg-10338796_st	7.40235	7.02682	6.94197	6.78787	7.42236	7.06085	6.41152	7.38157	7.52642	5.52079	6.03824	6.55904	6.5246	6.57385	6.10253	7.12502
TC0600001253.mm.2	MG-1-neg-10338797_st	7.43546	6.66923	7.33547	5.96659	6.78221	6.55335	6.41202	5.27459	7.49985	4.63559	6.74324	6.27402	7.02217	6.32282	6.76159	5.48931
TC0700003765.mm.2	MG-1-neg-10338798_st	9.0793	6.00478	7.79977	8.11004	8.20989	7.13803	8.08075	7.47713	7.71116	7.92065	6.82417	7.18803	6.16551	8.40672	6.28577	7.20846
TC0800002818.mm.2	MG-1-neg-10338799_st	6.44753	8.75391	7.37369	10.6495	4.59161	9.69913	9.38841	4.44979	9.02025	5.93031	10.5478	4.64095	8.71196	4.92314	8.6661	9.0807
TC1200000806.mm.2	MG-1-neg-10338800_st	13.4751	13.698	14.7687	14.5566	14.1074	13.7856	14.6658	14.3204	14.2302	13.6675	14.4708	14.2088	13.5725	13.3151	13.9987	14.6947
TC1900001464.mm.2	MG-1-neg-10338801_st	3.02368	3.64427	3.22848	2.62363	2.81293	3.19754	3.69392	2.62121	2.36023	2.30069	1.8295	3.53148	2.77178	2.45095	3.27047	3.65544
TC0900001398.mm.2	MG-1-neg-10338803_st	6.65428	7.77481	7.66048	6.96378	9.11917	8.32591	6.30851	5.08015	9.14194	8.3062	7.35476	6.13759	7.39534	6.8741	6.84092	6.82917
TC0700001645.mm.2	MG-1-neg-10338804_st	9.06542	9.25888	9.32538	9.86266	9.98961	9.65847	9.35303	9.63374	9.77992	9.29235	9.47485	9.98064	9.92341	9.61102	9.99597	9.61382
TC1100001892.mm.2	MG-1-neg-10338805_st	5.85752	8.17072	3.68787	4.6619	5.43299	4.65627	3.69957	4.36212	4.74048	6.09588	4.91121	4.46748	3.02732	3.87753	5.83986	5.29108
TC0700002414.mm.2	MG-1-neg-10338806_st	6.07414	7.50684	5.26971	7.48494	7.15417	7.73921	7.13085	7.76152	7.50042	6.80175	7.59949	4.17102	6.75401	6.43491	5.11383	7.00194
TC0200001221.mm.2	MG-1-neg-10338807_st	4.60113	4.35747	3.70191	5.45263	4.30038	4.26563	3.12821	2.64768	3.80285	3.56419	3.27357	3.01228	4.60412	2.87038	3.19917	3.42417
TC0500001136.mm.2	MG-1-neg-10338808_st	6.4642	6.47508	6.51718	6.32203	6.32227	6.73371	6.22749	6.47549	6.32801	5.88252	5.48002	6.51726	5.72263	5.81732	7.18501	5.97075
TC0500001238.mm.2	MG-1-neg-10338809_st	5.1458	4.87088	5.81343	5.82702	5.59619	5.75221	5.46432	5.81259	5.68701	3.68576	4.02617	4.95264	3.20482	4.847	5.43069	5.14391
TC0800000231.mm.2	MG-1-neg-10338813_st	7.14521	7.38446	6.91586	6.2878	5.64585	6.21129	5.8608	6.60551	8.06177	2.70416	10.7232	7.82273	6.28841	6.17205	8.9975	9.57679
TC0800001798.mm.2	MG-1-neg-10338814_st	4.90463	5.02481	5.23119	5.46037	5.02239	5.21987	5.71843	5.76097	5.50237	5.52593	6.37316	5.18185	5.07313	5.77677	4.98239	5.676
TC0X00000670.mm.2	MG-1-neg-10338816_st	6.26508	6.56139	7.08742	6.70135	5.28608	6.07209	7.2366	6.7532	5.96095	5.23433	5.74011	5.18631	6.38295	6.09108	6.16012	6.56835
TC0X00003116.mm.2	MG-1-neg-10338818_st	8.18783	8.08247	7.88507	6.54864	7.42849	8.15149	9.33862	7.53947	7.82355	7.17359	8.02518	7.77991	7.36685	8.4181	6.44306	7.81145
TC1100002695.mm.2	MG-1-neg-10338819_st	7.78977	5.6577	8.24352	7.86402	7.07628	5.47033	8.27338	6.63887	6.14668	8.52422	7.71292	7.98298	6.89964	5.21842	7.69108	7.18967
TC1900001726.mm.2	MG-1-neg-10338820_st	5.49593	6.59649	6.07352	5.53683	7.06254	6.96621	5.49156	3.66705	6.82942	7.13073	5.8198	4.89942	6.16874	7.03911	7.25089	5.78313
TSUnmapped00000033.mm.2	MG-1-neg-10338821_st	7.3225	7.38532	8.28217	8.20763	6.38101	6.65543	7.87591	7.95376	5.49519	5.58076	7.05541	7.97847	6.1414	6.74695	7.26652	7.46242
TC0100002776.mm.2	MG-1-neg-10338822_st	7.73707	8.36044	8.12541	8.22969	8.58872	8.00969	8.62282	7.34509	8.14762	7.43107	7.59542	8.16041	7.81166	7.65431	7.82895	8.76961
TC1600001322.mm.2	MG-1-neg-10338823_st	6.6924	6.46797	6.77076	7.13115	7.26229	7.1521	7.05045	6.91749	6.91317	7.18338	6.87547	7.43022	7.48851	6.56997	7.34053	7.80014
TC0800000727.mm.2	MG-1-neg-10338824_st	8.56036	8.41184	8.37749	7.59829	9.07697	8.6855	8.18402	7.44752	8.77305	8.6369	7.71853	7.29039	8.98944	8.45936	8.23078	7.33211
TC0200003492.mm.2	MG-1-neg-10338825_st	3.63516	3.28102	4.04913	4.06516	4.03566	3.16867	3.88835	3.94217	4.61726	2.94599	3.49776	4.56307	3.15344	3.22353	3.49668	3.54703
TC1600001751.mm.2	MG-1-neg-10338826_st	9.4741	9.28737	8.42677	9.01932	8.72473	9.32521	9.47001	9.71769	8.86582	8.45226	8.49701	8.93259	8.30222	8.66204	8.94438	8.76823
TC0200002215.mm.2	MG-1-neg-10338827_st	8.7114	8.77685	12.4922	12.8381	7.97955	8.39151	11.5106	12.6396	8.67577	8.65634	11.7129	11.6103	7.20469	7.92978	10.2937	11.2723
TC0200002814.mm.2	MG-1-neg-10338828_st	5.94786	7.00006	7.14651	6.70042	6.63454	6.44547	6.76677	7.31002	5.83464	5.40047	5.72939	6.89563	5.79242	5.68197	7.18945	6.73719
TC0200004447.mm.2	MG-1-neg-10338829_st	5.71722	4.89201	5.6083	4.62163	5.84036	5.31491	4.3399	6.10207	4.55047	4.38563	4.03187	5.48654	6.53864	4.50219	5.50152	4.99507
TC0200004649.mm.2	MG-1-neg-10338831_st	4.90385	6.11613	5.10837	5.83773	5.45913	5.20991	6.11613	5.49828	5.41928	5.74789	5.39366	5.63106	5.46394	5.66379	4.7253	5.36628
TC0300002424.mm.2	MG-1-neg-10338833_st	8.04677	8.17807	7.6842	8.27126	7.96512	7.6907	7.91165	8.60391	7.35152	7.15255	6.34651	7.31499	8.04646	7.58968	8.31685	7.97627
TC0400001829.mm.2	MG-1-neg-10338834_st	2.78512	3.47926	4.65255	3.45683	2.72546	4.08252	2.38687	3.0514	5.54732	4.09204	3.13187	3.41023	3.1652	5.14672	3.43282	3.35043
TC0500001112.mm.2	MG-1-neg-10338838_st	5.6124	4.43045	4.88447	4.26456	5.92998	5.91684	4.9621	5.1873	5.26817	4.5351	5.36768	4.94814	5.93752	5.76814	4.55388	5.94779
TC0700002458.mm.2	MG-1-neg-10338839_st	5.35264	5.01134	4.36879	5.28791	6.8644	5.95568	5.17152	5.46791	4.92028	4.42121	5.66983	5.20715	5.18725	5.31643	5.54155	6.33085
TC0800000925.mm.2	MG-1-neg-10338840_st	8.21317	8.63491	8.35894	5.01476	9.51315	7.27074	9.92736	6.84171	8.13996	6.02338	6.75163	7.83682	8.38452	8.14923	9.353	5.82261
TC1200002012.mm.2	MG-1-neg-10338842_st	3.33032	3.35329	3.29362	4.19728	3.21551	2.69502	3.29936	3.63378	3.22168	2.5883	4.03234	2.5861	2.88501	3.35157	2.75643	3.78219
TC1400001718.mm.2	MG-1-neg-10338843_st	4.04477	5.81779	3.09645	3.88769	5.30197	3.61331	4.27105	3.5566	3.2036	3.72853	3.19095	4.36651	4.7504	4.22873	5.16263	5.55811
TC1700000863.mm.2	MG-1-neg-10338844_st	4.02476	5.73285	7.97853	3.71531	5.16106	4.1222	4.24413	6.33258	3.44198	4.99942	6.47503	4.89555	6.51969	6.47237	5.57219	4.58366
TC0800001126.mm.2	MG-1-neg-10338845_st	4.76438	4.64803	6.32401	7.27657	5.85445	5.76706	6.63649	5.70693	6.164	4.66531	5.1748	5.66089	5.88851	6.12727	5.04537	5.33129
TC0900001423.mm.2	MG-1-neg-10338846_st	8.95943	10.6879	9.42734	8.77481	10.054	8.97809	8.37937	8.13673	10.6736	7.5542	7.56313	8.52886	10.222	9.88987	7.66433	9.67925
TC1400002186.mm.2	MG-1-neg-10338848_st	5.54107	5.28782	5.53576	5.2739	5.91666	5.65581	5.96586	6.30963	5.35363	4.94419	4.72469	5.18424	5.5633	5.20702	5.29534	6.28357
TC1200000604.mm.2	MG-1-neg-10338849_st	7.84139	7.53029	9.16711	8.03988	7.01639	6.90732	8.39358	8.22386	7.16306	7.25202	8.74935	8.27938	7.81355	6.80947	7.89865	8.63954
TC0X00001612.mm.2	MG-1-neg-10338850_st	5.37624	3.6027	4.39431	4.1481	4.38064	4.08001	3.40522	3.63283	3.3399	3.86643	4.43368	4.80644	3.18637	3.32121	5.06866	5.35949
TCX_GL456233_random00000005.mm.2	MG-1-neg-10338851_st	9.57607	9.00012	10.3694	9.5631	9.21854	9.16647	10.2012	9.95257	9.28912	8.91914	10.4892	10.0852	8.42223	9.22492	10.0394	10.3706
TC0400002505.mm.2	MG-1-neg-10338852_st	10.069	9.55173	10.7828	11.2636	10.5845	11.3049	10.3361	11.0968	9.85874	10.6509	9.74945	11.1577	11.1621	10.1839	10.8485	12.0278
TC0400004203.mm.2	MG-1-neg-10338855_st	5.89964	6.02362	6.22142	6.55097	5.39087	6.91111	5.3402	7.5502	5.71011	4.73982	4.5041	6.32924	6.36507	5.76199	5.77952	6.87663
TC0700002455.mm.2	MG-1-neg-10338857_st	4.82566	5.46598	5.68499	4.6541	4.71575	4.71187	5.16619	5.13552	4.30217	5.1067	3.9993	5.73166	3.46559	3.76943	4.90219	4.58176
TC0X00002706.mm.2	MG-1-neg-10338858_st	3.86962	4.51169	4.80702	6.28767	5.26821	4.3452	5.23815	5.53634	5.27758	6.71526	4.61252	4.7061	5.10338	4.6803	5.96415	5.36214
TC1700000789.mm.2	MG-1-neg-10338859_st	10.9895	10.6639	11.6834	11.4306	11.7625	11.0027	11.5319	11.1036	10.9301	10.21	10.1257	11.6373	10.3637	10.8377	11.0918	11.5189
TCX_GL456233_random00000007.mm.2	MG-1-neg-10338860_st	3.02644	4.34366	3.73462	5.3576	5.85114	4.84945	2.464	3.68728	4.66854	6.41341	4.64621	4.96826	4.44979	5.99529	5.81056	5.98144
TC0400003448.mm.2	MG-1-neg-10338861_st	5.4751	5.65285	5.90664	5.75254	5.37628	6.29663	4.59111	5.71413	5.07169	5.04986	5.43808	5.43692	5.86649	5.29314	5.62502	5.3763
TC0400004055.mm.2	MG-1-neg-10338862_st	5.37923	7.3468	5.20699	5.02485	6.16837	5.73731	6.35381	5.50309	5.10846	4.60832	4.73843	4.94669	4.27379	5.82658	6.59383	5.60907
TC0100001550.mm.2	MG-1-neg-10338863_st	7.00399	6.53869	5.76065	5.82197	7.16033	6.56774	6.53617	6.79895	6.31224	5.66441	5.18696	5.58702	6.90739	6.92759	6.92234	6.11671
TC0200004833.mm.2	MG-1-neg-10338864_st	6.11173	7.12837	4.92989	5.03323	6.60788	4.03659	6.08036	7.37517	6.2126	3.98257	6.45801	5.28099	5.43698	4.63739	6.84131	5.39027
TC1900001174.mm.2	MG-1-neg-10338866_st	4.99485	6.21309	5.43281	4.35585	4.41971	3.78905	7.56103	6.03728	5.75737	7.22675	7.55701	5.86559	5.90924	4.85429	3.21129	7.07916
TC0700002770.mm.2	MG-1-neg-10338867_st	6.80972	7.18677	7.59407	7.58402	7.74088	7.40757	7.90137	6.9077	5.9542	5.98886	7.52322	6.94391	6.78478	7.33889	8.1076	7.73725
TC1300000586.mm.2	MG-1-neg-10338868_st	6.73991	7.16713	7.0337	6.2098	6.21291	5.80848	5.92098	6.71063	6.94099	6.70801	6.15065	6.14782	6.71832	6.30859	6.82758	6.64543
TC1900001562.mm.2	MG-1-neg-10338869_st	5.09439	5.07787	5.15789	6.77387	5.04904	5.18576	6.19652	4.40666	6.61292	6.11556	4.42136	4.93692	5.73623	5.11939	5.88966	5.02322
TC0200005452.mm.2	MG-1-neg-10338871_st	6.46521	6.13724	6.25558	7.30564	6.0075	5.8592	6.23149	6.3243	6.55431	7.24088	7.06989	6.11047	6.1009	6.16304	5.69297	6.25122
TC0300000655.mm.2	MG-1-neg-10338872_st	9.33157	9.58535	7.3157	8.26244	9.7691	9.4516	8.74589	8.98849	10.4023	9.23262	8.49549	8.67893	9.35251	9.96062	8.21826	8.39471
TC0900003249.mm.2	MG-1-neg-10338873_st	4.83744	4.98932	4.48151	3.84255	6.88153	6.98891	4.67996	4.55823	3.85216	5.22154	5.0073	5.83346	5.5007	4.79107	4.49986	5.82901
TC1000003150.mm.2	MG-1-neg-10338874_st	4.50774	4.63124	5.35856	4.80721	5.78035	4.97993	4.52967	4.10511	5.24278	5.11897	4.52345	5.2737	4.16945	4.69921	4.5272	5.36503
TC1100000316.mm.2	MG-1-neg-10338877_st	6.6882	6.89248	5.38574	6.56163	6.30874	6.64304	6.86919	6.19952	6.90288	6.25016	5.46412	5.61734	6.278	7.26376	5.4356	5.87328
TC1100001905.mm.2	MG-1-neg-10338878_st	3.69999	4.24652	5.35587	3.92333	4.30091	7.28667	5.37885	4.08087	3.51887	5.44254	3.99386	4.25036	5.14684	3.43161	4.39093	4.86083
TC1100003729.mm.2	MG-1-neg-10338879_st	4.02654	4.43141	4.91807	5.06548	4.93779	4.14599	4.96412	4.45659	4.50367	4.83859	4.7191	4.6096	4.22045	4.52406	3.8425	5.71193
TC1100004278.mm.2	MG-1-neg-10338881_st	5.67111	4.68469	3.30667	3.42073	4.78526	4.59093	4.56833	4.24598	4.26596	3.99443	4.81396	4.64132	4.48383	3.64362	4.23115	4.1734
TC1300002513.mm.2	MG-1-neg-10338882_st	5.76167	5.51575	6.8085	6.43126	5.93769	4.85601	6.61763	4.35229	5.52094	6.2656	6.49628	5.68498	5.43989	5.83577	6.35777	5.88375
TC1900001028.mm.2	MG-1-neg-10338883_st	4.74666	4.2653	8.30914	7.34349	3.90123	3.73973	7.07998	7.21882	4.27727	5.08367	6.30009	7.27172	4.85196	3.89486	5.3079	6.41385
TC0200001935.mm.2	MG-1-neg-10338884_st	7.81559	7.61118	7.29496	6.84577	7.0922	6.88979	8.22119	6.66933	7.2363	6.56796	7.82097	5.34986	6.73681	6.48002	7.78473	6.83632
TC0100003715.mm.2	MG-1-neg-10338886_st	8.25648	7.89246	8.75291	7.79659	7.26612	7.63546	8.3034	8.34585	7.09279	7.84979	7.76129	7.8561	6.5942	8.03977	8.7134	8.37803
TC1500002223.mm.2	MG-1-neg-10338887_st	7.46398	7.95582	8.21359	8.58446	7.45613	7.31275	7.92623	8.83898	7.01562	6.61923	6.8087	7.94662	6.99379	7.28628	7.37309	7.80514
TC0100003304.mm.2	MG-1-neg-10338888_st	4.54931	5.40801	5.08889	4.38477	3.92157	4.14306	3.54519	3.96146	5.42081	4.7573	4.38342	4.75672	4.44099	4.32445	4.8852	4.46915
TC0100003883.mm.2	MG-1-neg-10338889_st	5.13352	6.34309	5.06595	4.87698	7.62506	7.26126	5.33289	4.57533	7.89651	7.43115	5.8272	6.32613	6.45327	7.06082	6.58021	5.32192
TC0300001490.mm.2	MG-1-neg-10338891_st	6.32164	5.98221	7.37589	6.17481	5.45937	6.63219	4.53018	6.35978	5.88468	3.69936	5.1655	6.19846	5.51755	5.84929	5.60366	6.07121
TC0900001720.mm.2	MG-1-neg-10338892_st	3.33129	4.11265	4.84192	2.92744	3.30845	3.36251	3.81177	3.49841	3.06396	3.42724	2.70011	3.63864	2.79389	2.21311	3.31635	4.51864
TC0100003889.mm.2	MG-1-neg-10338893_st	4.1811	4.61031	4.25794	4.11286	4.79887	5.18821	4.56985	4.25379	5.49798	5.05098	4.5957	4.49693	5.17711	5.63524	5.3374	4.9795
TC0800001545.mm.2	MG-1-neg-10338894_st	6.54386	6.24158	7.75891	6.32546	6.94011	6.74936	6.44445	6.93242	7.10513	6.83872	6.48096	7.10871	6.18563	7.23419	6.32953	8.34538
TC0800001616.mm.2	MG-1-neg-10338895_st	9.39866	9.14559	9.57249	9.60162	9.5018	9.11559	9.80091	8.49078	9.21681	8.69195	9.55399	8.87316	8.78272	9.04694	8.6939	9.31715
TC0X00001425.mm.2	MG-1-neg-10338896_st	4.61738	5.13946	4.18871	4.08739	4.20845	4.8727	4.50764	4.30991	4.26907	4.20051	4.18427	4.5862	4.17693	4.39086	3.99509	4.33702
TC1400000076.mm.2	MG-1-neg-10338897_st	3.48463	3.77844	4.37398	3.49907	3.97479	3.59295	4.06001	3.39856	4.17782	3.8197	3.05007	3.31181	3.65163	2.65622	3.69736	3.44151
TC1500001570.mm.2	MG-1-neg-10338899_st	5.43006	7.35309	5.71872	5.9665	6.52239	6.47891	5.16402	4.90301	6.27104	6.58944	5.86033	5.42182	6.40181	6.60018	6.22271	4.37099
TC1700002152.mm.2	MG-1-neg-10338900_st	2.88152	4.64429	3.8244	4.97233	3.8641	3.35246	4.11681	2.55568	3.83221	2.41428	2.77118	3.51701	3.77142	3.92333	4.79633	4.35178
TC0700002482.mm.2	MG-1-neg-10338901_st	7.98717	6.78783	6.76502	7.43966	6.66711	6.02557	7.12787	5.82641	7.11436	6.24226	7.34171	6.67875	7.63168	6.72282	6.62726	6.79522
TC0900001942.mm.2	MG-1-neg-10338902_st	6.78825	6.24107	6.5385	7.40467	7.03989	6.66054	6.03657	6.97829	6.43244	5.49428	5.7943	4.26119	6.22606	6.36463	5.5852	6.03293
TC1400000267.mm.2	MG-1-neg-10338903_st	4.0383	3.87698	5.70223	3.93764	7.12178	7.48878	3.46506	4.27419	5.05896	3.76491	3.66757	8.52438	5.4359	5.2977	5.14146	6.97974
TC1800001005.mm.2	MG-1-neg-10338904_st	2.80324	2.70671	3.0006	3.48701	3.17093	3.12419	3.85979	3.33551	2.83615	3.52908	3.37947	4.0022	3.12399	3.10282	3.03866	3.28758
TC1900000580.mm.2	MG-1-neg-10338905_st	4.10809	4.16289	4.33036	4.19061	3.15296	3.43703	2.91985	3.51906	4.11677	3.14262	2.95333	3.62562	4.10284	3.21973	3.58206	3.87744
TC1900001140.mm.2	MG-1-neg-10338907_st	9.85066	10.0163	10.1623	9.89562	10.032	10.2005	9.96153	9.74136	10.6571	9.98275	9.74495	9.71287	10.1715	9.75659	9.55884	9.75656
TC1400002757.mm.2	MG-1-neg-10338908_st	5.18738	5.59509	5.72647	6.40363	5.4448	5.48126	5.38713	5.86372	4.98288	5.61981	5.85194	6.30421	5.36841	6.29875	5.81506	5.63291
TC1300002531.mm.2	MG-1-neg-10338909_st	5.21092	3.58566	4.13105	3.46087	3.88447	5.12345	4.69965	4.34388	5.01897	4.80682	5.34356	2.99492	4.42104	4.22633	4.15197	5.38681
TC0X00001619.mm.2	MG-1-neg-10338911_st	4.89844	3.09799	3.43485	2.63287	3.76669	3.50473	3.56687	3.4518	4.13681	3.47277	2.97462	3.73984	4.85038	4.82852	4.47486	4.39662
TC1100002730.mm.2	MG-1-neg-10338912_st	7.72206	4.7058	3.56652	8.06949	4.93492	8.10416	6.03629	5.08299	6.94043	4.73892	5.39497	3.64258	5.62291	5.16679	6.88795	6.42505
TC0900003327.mm.2	MG-1-neg-10338913_st	7.89728	8.69235	6.3072	7.82657	8.74548	8.24572	7.2872	7.62019	8.134	6.03129	7.36326	7.09551	8.25382	8.25143	7.87279	6.96407
TC0600001398.mm.2	MG-1-neg-10338914_st	5.15792	4.73143	4.30372	3.1195	4.63755	4.99867	4.52362	3.92012	5.4989	4.3069	3.55727	4.66763	4.0944	5.54827	5.5244	3.44897
TC0X00002988.mm.2	MG-1-neg-10338915_st	7.97918	3.79292	11.0904	3.75596	2.33861	3.47273	6.09419	6.11515	2.97894	9.13772	4.42077	6.12696	9.14917	2.93518	3.56606	8.08689
TC0X00003022.mm.2	MG-1-neg-10338916_st	2.77016	4.25818	5.88704	3.23026	3.27447	3.92897	3.67829	3.52612	2.94232	3.76592	4.4381	5.29988	3.11922	3.02541	4.74604	4.20573
TC1900001480.mm.2	MG-1-neg-10338917_st	7.42032	7.20355	8.09839	6.94497	7.40454	5.60926	6.66258	7.92529	7.68849	6.29872	6.88316	5.4422	8.08445	6.31949	4.33917	3.90553
TC0400001467.mm.2	MG-1-neg-10338919_st	3.92928	3.14283	3.90942	4.02238	3.81347	3.89119	3.42329	4.13615	3.90056	4.10462	4.54559	3.33943	5.17792	4.04252	5.38402	4.67288
TC0700000583.mm.2	MG-1-neg-10338921_st	4.64047	4.86444	3.44067	3.78685	4.38459	5.27675	5.01464	2.90036	3.75247	4.98978	4.05821	4.70403	4.17024	4.90169	4.38364	4.63162
TC0200001330.mm.2	MG-1-neg-10338922_st	8.80404	8.40021	8.39864	9.51836	8.33715	8.73281	8.5519	8.9283	8.95595	9.92147	8.90218	8.19739	8.54404	9.89741	8.25853	9.0064
TC0400001316.mm.2	MG-1-neg-10338923_st	8.90041	8.64762	8.59916	8.36202	10.6801	9.47934	7.83871	8.7566	10.126	9.61394	8.56434	8.34012	9.69283	9.20436	8.3257	8.60693
TC0400003433.mm.2	MG-1-neg-10338924_st	5.63319	5.59038	5.62948	5.49675	6.13158	6.12291	5.79322	5.70146	5.9379	5.89696	5.56089	4.81012	5.98442	5.41217	5.79157	5.6802
TC0400004145.mm.2	MG-1-neg-10338925_st	8.98184	9.83813	9.77914	9.3525	9.43632	9.34394	9.3104	9.27443	9.54495	8.90163	9.45427	8.59461	8.9026	9.30416	9.51351	9.49039
TC0500001455.mm.2	MG-1-neg-10338926_st	5.90435	6.32762	3.89514	5.5828	6.5516	5.74926	4.97545	6.02634	5.59063	5.38621	4.58186	4.9432	5.66343	6.67364	5.1436	5.19402
TC0600000467.mm.2	MG-1-neg-10338928_st	5.61688	5.21766	6.5503	6.37453	5.80817	5.46835	5.83262	5.33697	6.18474	7.16198	5.34243	4.9625	4.75747	5.31863	4.66474	5.58594
TC0700001497.mm.2	MG-1-neg-10338929_st	5.01059	5.33855	5.35763	5.42736	5.0984	6.12521	5.36336	5.79085	4.98125	4.2429	4.27975	5.9615	4.81257	4.49602	5.27574	5.4951
TC0700003978.mm.2	MG-1-neg-10338930_st	8.47759	7.69525	8.08441	8.3269	7.53179	7.93986	8.37892	8.58514	8.44273	7.37751	6.8649	7.84837	7.45064	7.74334	7.68187	8.31689
TC0Y00000062.mm.2	MG-1-neg-10338931_st	3.83041	6.97891	6.19397	5.8095	7.45574	7.49026	6.38135	6.79085	6.9582	6.47147	6.17837	6.1284	7.51326	6.47081	5.85176	5.71668
TC0Y00000064.mm.2	MG-1-neg-10338932_st	4.11438	4.10133	5.02878	4.02693	4.0914	4.17793	3.37141	3.90871	3.79104	3.19197	2.54834	4.06303	3.67813	2.94225	4.09975	4.32933
TC1300001746.mm.2	MG-1-neg-10338934_st	8.87542	9.37613	10.1066	9.54001	10.3582	10.5546	10.6298	9.20909	11.4047	10.6145	12.4773	8.95122	10.2055	10.6123	10.1612	10.1657
TC1500000647.mm.2	MG-1-neg-10338935_st	6.12685	4.80225	5.12629	4.14478	3.65053	5.21306	5.50202	5.04927	4.4475	4.22485	4.78768	8.77123	2.52107	4.39669	4.57392	5.6063
TC1700000260.mm.2	MG-1-neg-10338936_st	7.6999	5.76519	7.48118	5.80913	6.16505	7.02201	6.74905	6.67296	7.34526	6.32359	5.67732	5.93696	7.44435	6.2265	6.51499	6.07792
TC0300003013.mm.2	MG-1-neg-10338937_st	3.2045	3.98653	3.91229	5.30914	3.24954	2.10671	4.70735	4.40072	2.63734	4.14128	3.14623	6.84147	2.6923	3.43303	3.91384	2.93412
TC0300001869.mm.2	MG-1-neg-10338939_st	5.78293	5.66501	5.76077	7.53734	6.60749	6.02294	6.98696	5.53775	5.8697	6.63349	4.93994	7.44425	6.16531	5.77746	6.95251	7.51549
TC0900003339.mm.2	MG-1-neg-10338940_st	3.97736	4.60615	3.68523	3.48776	3.26643	3.51416	4.02757	4.13547	3.92122	2.78714	3.07773	3.5242	3.08598	4.63981	3.91451	4.47187
TC0700002924.mm.2	MG-1-neg-10338941_st	5.8728	6.52245	5.37223	6.806	5.01349	6.06313	5.74906	4.99603	6.15712	3.83986	5.32425	5.27944	4.22373	6.46524	6.27112	5.52139
TC0100000440.mm.2	MG-1-neg-10338942_st	6.66136	7.05626	7.52079	7.93301	7.81065	7.8001	6.70498	7.47125	7.92205	6.38217	6.7186	7.72553	7.98877	7.24855	7.08044	7.55214
TC0900001739.mm.2	MG-1-neg-10338943_st	2.79549	2.98708	2.7419	3.36407	2.6324	2.51672	2.7994	2.63709	3.42601	2.64687	3.29508	3.16351	2.94657	2.13448	2.78821	2.63123
TC0X00003392.mm.2	MG-1-neg-10338944_st	5.4238	6.08177	5.76247	5.02455	6.22267	5.26678	5.73532	5.25239	5.19186	5.32106	4.37926	5.56766	5.42955	4.41672	5.4138	6.89347
TC1100002550.mm.2	MG-1-neg-10338945_st	6.08256	6.22035	5.7321	5.37383	6.50786	5.09238	6.46379	7.10032	4.92594	5.87718	5.42343	6.18838	5.0749	5.87718	5.39372	6.92697
TC1300002774.mm.2	MG-1-neg-10338946_st	7.58096	7.25399	8.27792	7.69666	6.81751	7.02725	8.20786	8.03301	7.46578	5.34272	7.70212	7.59257	6.99417	7.12099	7.66838	7.71043
TC1700000394.mm.2	MG-1-neg-10338948_st	4.508	7.59779	7.66728	4.81398	4.88366	9.61914	8.17822	7.83704	8.9534	7.18767	4.30323	10.0022	7.37441	8.63674	5.48535	8.41514
TC1900001476.mm.2	MG-1-neg-10338949_st	4.95663	5.0475	5.63129	5.17953	6.37596	5.22468	3.70811	4.4973	5.61587	4.95095	4.87805	4.9967	5.86055	5.30187	4.89671	4.91301
TC1500002247.mm.2	MG-1-neg-10338950_st	3.72637	4.84826	3.69542	4.46638	3.59415	3.56764	3.9012	4.40361	5.465	3.32553	4.0187	5.31906	4.04364	3.76213	4.33549	4.76412
TC0600002188.mm.2	MG-1-neg-10338951_st	9.44412	8.95058	9.5142	9.90688	8.94429	8.02919	9.11602	8.72737	9.14045	9.17827	8.23016	8.82156	7.95716	8.49665	8.55166	9.17787
TC1300000490.mm.2	MG-1-neg-10338952_st	6.82843	8.04809	6.88761	7.1109	7.13266	8.1938	7.87026	7.61742	8.02272	8.55878	7.58777	7.19258	7.05946	7.85734	8.10027	8.6594
TC1100003221.mm.2	MG-1-neg-10338953_st	6.31271	6.47884	6.79465	6.74111	6.21542	3.95635	8.57643	6.94911	4.91366	7.63251	5.6227	5.65922	4.72768	7.71391	3.9238	4.76596
TC0600000446.mm.2	MG-1-neg-10338956_st	9.72791	5.11637	4.86817	8.233	4.67597	5.6722	4.59042	4.63458	7.40444	7.93096	6.51798	5.47934	6.40935	4.90135	4.98824	3.98807
TC0200005104.mm.2	MG-1-neg-10338957_st	6.38721	6.9647	6.79012	6.34811	7.23227	6.52607	7.04821	7.02254	6.12399	5.51955	6.73025	5.85597	6.65763	7.23514	7.2552	6.43141
TC0800000793.mm.2	MG-1-neg-10338958_st	6.16895	6.96037	8.46246	5.88473	7.06833	6.67269	5.8747	5.49757	6.86046	6.58165	7.41368	7.10632	5.42624	5.92688	8.1167	6.02029
TC1000000197.mm.2	MG-1-neg-10338959_st	8.99203	9.69666	9.6185	8.84503	9.07821	8.34538	8.8248	8.34538	9.24852	9.26004	8.06076	8.02756	8.81161	8.15978	7.95012	8.47231
TC1600000972.mm.2	MG-1-neg-10338960_st	4.9416	5.55952	4.95248	4.14175	5.76575	6.62418	5.33669	6.40694	5.75949	4.60402	6.08683	5.79572	7.42128	6.44899	6.38858	4.77666
TC0200002201.mm.2	MG-1-neg-10338961_st	4.00045	4.04209	3.50631	4.42057	3.45229	4.42469	4.02972	3.73976	3.99742	5.20387	4.08127	2.57902	4.21838	4.29203	3.71999	4.33504
TC0300002938.mm.2	MG-1-neg-10338962_st	5.13145	4.31167	6.82156	6.44201	4.99592	4.60293	5.30253	5.05311	5.86889	2.29799	5.16675	4.99642	6.96298	5.27376	7.36823	4.96754
TC0100003241.mm.2	MG-1-neg-10338963_st	6.23525	6.31826	6.03374	6.689	5.68358	6.67246	5.51478	5.50767	6.13578	4.32161	6.62695	5.19353	5.83673	5.79234	6.71157	6.69547
TC0400001319.mm.2	MG-1-neg-10338964_st	6.12694	6.28204	5.96822	5.60196	5.90951	5.76333	5.32641	5.93388	6.86678	5.40714	5.70223	5.59416	5.82538	5.92282	5.14989	5.77685
TC0600001560.mm.2	MG-1-neg-10338965_st	3.75562	4.16238	6.09164	4.91431	4.68464	5.67594	6.01529	3.34313	5.87061	6.19888	5.03589	5.58143	5.58838	5.1967	5.59217	5.54776
TC0700000341.mm.2	MG-1-neg-10338966_st	5.98171	8.43858	7.66674	6.782	6.66471	7.8294	7.3266	5.85364	7.64059	5.87804	8.91704	6.61077	5.90933	7.6453	7.52053	7.52557
TC1100000907.mm.2	MG-1-neg-10338967_st	4.02606	4.08639	4.37168	3.69719	4.35741	4.74979	4.01982	4.06896	3.17314	3.65491	3.25424	4.43626	4.24702	3.17383	4.36893	3.00644
TC1100001016.mm.2	MG-1-neg-10338968_st	3.95087	7.14038	5.19189	6.47757	6.51658	4.37389	6.80492	4.20778	4.96743	5.26635	5.63577	7.16329	5.32609	4.77734	7.07799	5.17518
TC1100002653.mm.2	MG-1-neg-10338969_st	8.81162	9.07637	9.0271	8.10129	8.30338	8.69473	9.29953	8.09325	8.14671	7.09927	8.15486	8.83591	8.39542	9.05839	8.50939	8.15872
TC1300002460.mm.2	MG-1-neg-10338970_st	5.63214	5.32367	4.93612	5.80496	6.1385	5.90023	5.96054	5.33147	5.71351	6.82686	5.38168	4.8742	5.97123	5.21463	5.63066	4.36767
TC1400001331.mm.2	MG-1-neg-10338971_st	9.47745	8.52927	8.22749	8.70567	9.49963	8.78607	8.82277	8.16159	8.94743	9.28718	7.89896	8.35224	9.00239	8.91379	8.70042	8.95419
TC1700000550.mm.2	MG-1-neg-10338975_st	2.96848	3.45669	5.05242	3.87716	4.25607	3.89712	3.88327	3.72988	4.17561	4.31617	3.95776	3.79887	3.61724	4.03634	4.5076	4.79138
TC0400001969.mm.2	MG-1-neg-10338976_st	7.58414	10.1289	9.14008	8.09003	8.82322	8.26144	8.42703	8.29088	8.46558	10.0482	9.71673	8.30255	8.49992	8.48003	8.69714	9.53967
TC1900000407.mm.2	MG-1-neg-10338977_st	8.11288	8.25337	9.11179	8.83679	8.69223	8.27321	8.76438	8.60204	8.48397	8.50572	8.55345	7.95785	8.26444	8.41889	7.96471	8.58205
TC1700002020.mm.2	MG-1-neg-10338978_st	8.29621	8.25901	8.74824	8.87268	8.06649	8.12883	9.06459	8.44361	8.09177	7.23329	8.87824	7.6999	7.35833	7.63565	8.20128	9.06435
TC0200001513.mm.2	MG-1-neg-10338979_st	9.91186	10.802	11.1437	11.6662	10.5476	10.1909	11.2182	10.2825	11.0667	10.5744	10.9776	10.4451	10.0052	10.0957	11.4107	10.8608
TC0300002199.mm.2	MG-1-neg-10338980_st	5.17964	5.19022	5.90815	6.16852	6.24969	5.81323	4.67857	4.78727	6.68143	5.9373	4.61493	5.19711	5.65219	5.46579	5.34648	5.84102
TC0700001432.mm.2	MG-1-neg-10338981_st	3.28765	3.22904	3.79541	3.16682	3.48585	3.51925	3.37127	4.25497	4.01763	3.13436	2.90601	3.28285	3.24971	2.86893	3.26452	4.11944
TC0900002519.mm.2	MG-1-neg-10338982_st	6.01944	7.73609	7.05919	6.87094	8.09475	7.09387	7.55283	8.00742	5.99791	6.6489	6.18288	8.086	6.27076	8.67484	6.79863	6.71645
TC1500000631.mm.2	MG-1-neg-10338983_st	3.1204	2.73905	3.22573	2.86187	3.11102	3.81946	3.02324	4.10426	2.65855	3.48757	2.53087	3.96408	3.91235	3.56942	3.31394	2.76614
TC0700000514.mm.2	MG-1-neg-10338986_st	3.92009	3.73	5.11179	3.80913	3.61947	3.49967	3.97152	6.27463	3.29769	2.85052	4.38304	4.40944	7.6871	5.21552	2.78463	4.03455
TC1200001942.mm.2	MG-1-neg-10338989_st	7.67263	7.24756	7.14345	7.34424	7.67682	7.56208	7.78999	6.61325	7.65157	2.9681	6.64273	8.14639	6.17248	6.54039	6.89422	7.72008
TC0800000765.mm.2	MG-1-neg-10338990_st	6.12876	4.25223	3.63447	5.10253	4.05122	3.94834	2.49627	5.29004	3.47352	3.93022	6.42912	5.749	3.4468	4.7229	5.26453	6.10086
TC0900003312.mm.2	MG-1-neg-10338991_st	10.0948	8.17826	9.47532	9.59402	9.86605	9.55131	9.61087	9.26458	9.12306	10.4021	9.75383	10.5389	9.63302	8.49704	8.5107	7.45236
TC0300002277.mm.2	MG-1-neg-10338992_st	6.95376	6.88436	6.8551	6.26877	6.79472	6.19689	6.26979	6.18214	6.21125	6.93102	5.2909	7.03877	6.52853	6.27695	6.10187	6.09746
TC1200001797.mm.2	MG-1-neg-10338993_st	9.09662	10.3938	10.3004	10.9781	9.9197	9.0887	10.1313	10.2597	11.1666	12.1925	11.275	10.1715	8.85141	10.2643	10.9852	10.1566
TC1500000583.mm.2	MG-1-neg-10338994_st	7.93406	8.35834	9.19299	9.88853	8.40329	8.9736	9.55564	9.34536	8.643	7.55983	8.54501	8.60884	7.93654	8.34886	9.28495	9.48566
TC1900001340.mm.2	MG-1-neg-10338996_st	6.12299	4.80098	6.42316	5.47192	6.27196	6.17035	5.47192	6.25053	6.35469	7.00685	6.88297	6.0724	5.81654	6.38812	6.22579	5.90622
TC1500000825.mm.2	MG-1-neg-10338997_st	3.76865	4.16973	4.34228	4.4481	5.11198	5.43539	4.2839	4.40747	3.3342	6.35307	4.33052	3.507	5.05393	5.00661	4.93185	4.49126
TC0100000725.mm.2	MG-1-neg-10338998_st	3.9611	4.4192	4.31203	5.1793	4.58221	4.60222	4.15789	3.97563	5.63145	5.81022	5.91885	4.26025	4.83371	4.15151	3.80393	4.9894
TSUnmapped00000003.mm.2	MG-1-neg-10338999_st	7.51718	7.34695	8.2507	7.94116	8.05153	7.19065	8.49606	7.94105	7.19837	7.90047	7.00094	8.35193	6.9799	7.28261	7.91321	7.96928
TC0800001511.mm.2	MG-1-neg-10339000_st	3.52497	3.34152	6.10958	4.66493	3.24426	3.4117	4.77721	5.69568	2.73601	2.76762	5.16648	5.95521	3.35142	3.87946	4.80558	5.22762
TC0900002088.mm.2	MG-1-neg-10339001_st	4.93572	5.9285	8.86437	7.67474	7.42487	7.77335	7.57755	5.6953	6.48069	3.54599	7.38338	6.96837	7.04244	8.48117	8.62315	7.53559
TC0X00003401.mm.2	MG-1-neg-10339002_st	4.60781	3.51701	6.22018	6.33088	5.53295	6.11601	6.38334	5.48928	7.11132	5.81463	6.12694	5.23477	4.34599	5.16328	5.85248	5.95434
TC1900000274.mm.2	MG-1-neg-10339003_st	4.35347	6.04514	6.21661	6.274	6.1141	4.21961	5.26794	4.07931	6.26682	4.86281	5.61871	5.52057	4.82772	5.50499	6.10224	5.91021
TC0400001856.mm.2	MG-1-neg-10339004_st	8.08206	8.19103	8.26681	8.12437	8.34566	7.79113	8.25358	8.80421	7.99221	7.92228	7.9802	8.95472	7.84948	7.66868	8.36788	8.37102
TC1100003583.mm.2	MG-1-neg-10339005_st	2.89265	3.27849	3.73879	3.71531	2.80974	2.55008	2.99105	3.7705	3.78582	3.23942	4.11392	3.92839	4.17185	2.71047	3.77385	3.92946
TC1300002240.mm.2	MG-1-neg-10339006_st	6.5814	4.68879	4.2424	6.12828	4.79847	4.61327	5.71902	4.38181	5.58887	3.1323	5.42042	4.53733	4.77112	2.68524	2.22807	3.92604
TC0400001555.mm.2	MG-1-neg-10339007_st	7.74545	7.68676	7.56407	7.31743	7.84074	7.47287	8.06332	8.34965	8.76646	6.58856	8.1696	7.69359	7.56372	7.93719	7.50084	7.77067
TC0400001651.mm.2	MG-1-neg-10339008_st	3.42305	2.78546	2.56152	3.33013	2.8309	2.70266	2.9694	2.67215	3.51882	2.9513	2.74253	2.73381	3.09483	2.57854	2.83446	3.13322
TC0900002652.mm.2	MG-1-neg-10339009_st	5.53845	5.62273	5.00908	5.74582	5.53801	4.87209	5.4235	5.04736	5.1445	5.74847	4.96573	5.26934	4.85367	4.03045	5.93642	5.41244
TC0X00001047.mm.2	MG-1-neg-10339010_st	13.3528	13.1792	11.8863	12.1436	12.866	11.5184	11.1006	13.8218	13.71	14.3538	12.0128	11.5378	13.6233	12.8019	14.5926	14.2933
TC1000002823.mm.2	MG-1-neg-10339011_st	4.7461	4.45843	4.96837	6.42777	6.26271	7.41087	6.42773	5.53774	5.88296	5.33087	6.26494	2.35747	5.19909	5.2728	5.78095	5.12018
TC1400000376.mm.2	MG-1-neg-10339012_st	7.22023	7.30343	7.89178	6.31811	8.27908	7.71296	6.79398	7.55284	7.14295	7.83371	6.09842	5.65867	8.75724	7.91667	6.26691	7.6821
TC1600001452.mm.2	MG-1-neg-10339013_st	8.29734	7.61329	8.61101	8.37023	8.42499	8.68958	9.06055	8.24456	8.03191	7.6425	6.37798	8.69214	8.21202	8.53308	7.86955	8.17544
TC0900000412.mm.2	MG-1-neg-10339014_st	5.15376	4.88067	5.40272	4.97653	4.87169	4.62777	6.32053	4.55512	5.90358	3.95322	3.27565	6.59072	5.38537	5.35564	5.40509	4.78009
TC0300000949.mm.2	MG-1-neg-10339015_st	7.81989	8.27412	7.49698	8.20122	8.292	7.18091	7.69477	7.58549	7.73839	6.22816	8.15158	7.72963	6.40385	8.24443	9.14133	8.05563
TC1300000385.mm.2	MG-1-neg-10339016_st	3.23615	2.87486	2.57456	2.86313	4.95095	2.67676	3.6577	6.2208	3.85701	2.14566	1.97921	4.50096	4.20569	2.95689	4.53623	3.7456
TC1100001345.mm.2	MG-1-neg-10339017_st	5.28203	5.84787	5.87632	4.40994	7.03623	5.57652	5.10797	4.23324	5.5188	5.51007	5.11487	4.85393	5.70426	5.08937	4.7816	5.4478
TC0200004813.mm.2	MG-1-neg-10339018_st	7.55246	7.88617	8.27678	7.24429	8.0692	7.8761	7.34509	7.42568	8.02032	6.79894	6.36301	7.26544	7.70731	6.85755	7.34355	7.00587
TC0200001158.mm.2	MG-1-neg-10339019_st	3.75886	3.12193	3.81949	3.84416	3.83411	4.02389	3.92588	4.21894	4.11919	4.44962	3.77816	4.32772	4.51278	4.3446	3.7016	3.02156
TC1000000776.mm.2	MG-1-neg-10339020_st	6.11384	7.0374	6.9951	5.39887	8.58602	8.12775	8.22845	6.53559	7.35653	6.78614	8.01266	6.92812	5.3375	6.47244	5.92757	5.30083
TC0400001734.mm.2	MG-1-neg-10339021_st	5.82508	5.3644	6.86206	5.2541	4.73287	4.82929	5.28838	5.0428	5.54305	5.41491	4.61659	5.31015	5.16992	5.51066	4.67776	5.54743
TC1100003571.mm.2	MG-1-neg-10339022_st	5.58229	5.13311	6.55307	6.56848	5.7611	5.54609	7.39514	5.99056	5.46081	5.74577	6.44231	6.10872	6.30201	5.23275	6.34942	6.23611
TC1300002711.mm.2	MG-1-neg-10339024_st	6.62785	5.16907	5.33668	5.38937	6.48806	5.77117	5.98508	5.46398	6.79838	5.89074	6.02828	6.56888	6.04347	6.73743	4.73911	6.27943
TC1700000500.mm.2	MG-1-neg-10339025_st	6.09779	5.88414	5.69648	5.74294	6.51662	6.68708	6.30206	5.68554	7.3764	6.22749	3.85295	6.77907	6.62758	6.77788	6.22066	6.50476
TC1200001625.mm.2	MG-1-neg-10339026_st	10.2436	10.6758	10.9374	10.6972	9.60801	10.4677	10.6791	9.5101	8.83708	10.3309	10.5336	10.6269	10.1082	10.3169	10.1917	10.2502
TC0100000775.mm.2	MG-1-neg-10339028_st	3.42121	3.62217	3.3665	3.22293	3.50373	2.96397	4.06455	3.64748	2.37533	3.7076	2.83037	3.78444	3.19888	3.41721	3.4825	3.54859
TC0800002842.mm.2	MG-1-neg-10339029_st	3.03434	3.21459	4.72494	3.61117	2.86442	3.28328	3.66268	4.65752	2.64017	3.20258	3.34904	4.09345	3.26987	2.64583	3.38901	3.5898
TC0400000946.mm.2	MG-1-neg-10339031_st	2.37867	2.05803	2.10259	2.16123	2.07606	2.22629	2.18398	2.13725	1.94376	2.20595	2.45647	1.96136	2.46998	1.85706	2.06586	2.63908
TC0400004074.mm.2	MG-1-neg-10339032_st	5.78658	8.79785	5.75044	6.73168	6.90473	7.04566	6.4785	7.15186	6.30505	7.68348	7.18269	7.22658	7.65578	7.4344	6.95237	6.76138
TC0500001762.mm.2	MG-1-neg-10339033_st	5.79384	7.32427	6.60424	6.08478	6.20662	6.92025	6.75419	6.32266	6.43215	6.96654	5.92217	6.21087	6.25362	6.44878	6.49894	6.97272
TC0700000502.mm.2	MG-1-neg-10339034_st	4.95462	3.65735	5.34928	5.13467	3.87607	4.79708	3.27235	4.69054	4.42592	3.31078	5.29467	5.01259	5.1413	4.04256	3.61756	3.52009
TC1400000555.mm.2	MG-1-neg-10339035_st	4.24961	6.40906	6.23355	6.81169	6.12053	5.70452	6.66466	6.83432	4.7234	6.2144	4.35954	7.0907	5.7616	5.70924	6.21538	6.59557
TC1500001368.mm.2	MG-1-neg-10339038_st	4.30584	3.61958	5.96646	4.91412	5.15863	3.39378	5.28932	5.20306	4.1564	5.532	6.01397	4.81534	4.74515	4.34732	5.1841	4.43465
TC1700000036.mm.2	MG-1-neg-10339040_st	7.69345	5.30892	7.87327	6.08287	7.55446	7.04556	7.15234	5.72104	6.5835	7.6124	7.77306	6.89179	4.57621	6.79535	6.42481	7.80858
TC0700001989.mm.2	MG-1-neg-10339041_st	4.4853	5.17474	4.61909	4.4451	5.77518	4.74243	4.82523	4.71893	4.86663	5.23018	4.57106	4.25763	5.29467	4.95289	5.40362	4.4801
TC1600000225.mm.2	MG-1-neg-10339043_st	6.59251	7.37304	7.07774	5.84561	5.72952	6.36505	7.04658	6.65722	6.62303	3.99494	5.92155	5.97009	5.7344	6.73618	7.28526	6.96258
TC0100002204.mm.2	MG-1-neg-10339044_st	5.57319	6.43833	4.19244	4.21426	4.48131	3.57823	5.03166	4.72092	3.74578	3.72435	3.2654	3.93841	3.85906	4.08207	5.52134	2.51898
TC1300001877.mm.2	MG-1-neg-10339045_st	3.33819	3.76595	3.98915	2.97854	3.16677	3.08366	4.3493	4.18492	3.4404	3.81659	3.1711	4.23913	3.43399	2.69987	3.88403	3.19504
TC1100001580.mm.2	MG-1-neg-10339046_st	5.78759	5.48264	5.64312	5.85763	5.2808	5.27335	5.0015	4.8884	4.91111	4.34655	3.75144	4.49762	5.07566	4.79227	3.87174	4.65612
TC0200003917.mm.2	MG-1-neg-10339047_st	3.85568	2.96835	5.26619	5.53119	2.82536	3.36679	7.70849	6.78681	6.48697	5.02285	2.77574	4.45299	5.00954	5.4911	3.59524	3.19488
TC0700003008.mm.2	MG-1-neg-10339048_st	4.15291	7.11683	3.04298	5.74151	4.91387	3.20082	5.76292	3.32557	4.07352	5.60072	3.40199	6.34957	3.15935	6.34603	3.66583	4.87228
TC0700003057.mm.2	MG-1-neg-10339049_st	4.81592	4.79096	6.183	5.9641	5.93563	4.27032	5.90601	4.90639	5.38441	6.30785	4.91155	4.43147	5.84377	4.53302	5.11931	6.35203
TC0X00000531.mm.2	MG-1-neg-10339050_st	4.07867	3.18238	3.56573	3.45454	3.36185	3.31252	3.19963	2.837	3.31162	2.94525	2.74701	3.08628	3.23115	3.24958	2.93674	3.19566
TC1800000370.mm.2	MG-1-neg-10339051_st	4.98587	3.7692	3.91353	4.51367	4.46822	4.42873	5.21166	5.15256	4.34407	5.30627	4.30446	3.78457	4.5067	4.15719	4.80906	4.23991
TC1900000568.mm.2	MG-1-neg-10339052_st	13.0242	13.3855	13.849	13.588	13.5224	13.034	13.7675	13.3399	13.1336	12.9615	13.6311	13.1759	12.9077	13.0896	13.2191	13.4534
TC1100002642.mm.2	MG-1-neg-10339053_st	6.43285	6.33178	7.33204	6.57039	5.12312	5.92997	6.82001	5.70159	5.59901	4.69671	6.77819	5.14304	6.03802	5.01474	4.77222	5.48971
TC0300001616.mm.2	MG-1-neg-10339054_st	5.4486	5.61152	4.08444	4.96082	4.99462	4.98079	4.30277	3.66324	3.78109	5.38659	4.6982	5.80047	5.32218	4.74568	5.63892	4.65642
TC1000000898.mm.2	MG-1-neg-10339055_st	8.45455	7.99538	7.14329	7.81851	9.02875	8.98066	7.87387	7.47528	9.48705	8.48503	7.62803	7.03866	8.23188	8.76315	8.23717	7.51505
TC0900000348.mm.2	MG-1-neg-10339056_st	10.5187	10.8528	11.0885	10.764	10.0397	10.522	11.1792	10.6373	10.8779	10.3715	10	10.9717	9.75861	9.80918	10.9494	11.5255
TC0900001817.mm.2	MG-1-neg-10339058_st	8.32338	7.95559	6.32446	5.37096	6.28079	6.67429	7.38513	7.10823	8.3072	6.83728	5.74162	7.65562	7.82765	6.62906	7.61581	7.32108
TC1100002772.mm.2	MG-1-neg-10339059_st	5.9718	4.71408	2.78512	4.44197	6.22516	4.84572	3.77937	5.62926	5.49162	4.64924	3.09214	3.07682	5.91756	4.4013	4.30786	5.95608
TC1800001541.mm.2	MG-1-neg-10339060_st	7.71694	8.97393	8.61382	8.39021	6.90895	7.45286	8.34069	8.19557	6.87172	7.34036	7.20704	8.24394	7.53903	7.39712	8.62979	8.66622
TC1900001583.mm.2	MG-1-neg-10339061_st	6.7936	6.91234	7.41809	7.36052	6.4971	7.66194	7.13111	7.56881	7.43434	5.87637	6.94986	6.88676	7.59514	6.97928	7.69324	7.58746
TC1900001388.mm.2	MG-1-neg-10339063_st	3.95948	5.40674	6.15979	5.54158	5.25502	5.06567	7.15523	9.45657	6.68538	9.79088	6.49416	6.90912	6.85655	7.93871	10.7225	8.44839
TC0300002887.mm.2	MG-1-neg-10339066_st	6.38646	6.93708	6.24881	7.30218	7.55034	8.20953	6.76582	4.87857	7.29972	6.84889	7.87818	7.55312	6.36148	6.54056	5.33779	7.38233
TC1400001086.mm.2	MG-1-neg-10339067_st	7.62923	7.24002	8.42053	7.61443	7.8267	7.38366	7.20619	7.17057	7.44766	8.30532	8.90888	8.34497	7.41965	7.51747	7.5345	7.47659
TC0200001289.mm.2	MG-1-neg-10339068_st	14.6507	14.8229	15.18	14.632	15.028	14.7965	14.5556	14.4746	14.495	14.7812	15.1937	14.7219	14.7327	14.7275	14.5161	14.9966
TC1200002069.mm.2	MG-1-neg-10339069_st	3.17329	4.02504	3.03175	2.8796	3.94286	2.75691	2.40877	3.41389	3.52847	2.89185	3.06455	2.15863	3.25545	3.21894	4.09204	2.78237
TC0400000659.mm.2	MG-1-neg-10339072_st	4.13268	4.36904	5.17675	4.89476	5.23425	5.4197	3.9061	4.76515	4.42592	5.70555	4.81407	2.63489	5.77697	4.21789	4.1566	7.09149
TC0600002315.mm.2	MG-1-neg-10339073_st	7.71622	7.89657	7.32374	7.10066	8.2713	8.42848	7.67278	7.21831	7.16379	7.12644	7.22126	7.44143	7.68082	7.03655	6.98031	8.07086
TC1600001479.mm.2	MG-1-neg-10339074_st	4.73673	3.92934	5.88534	4.62439	5.73974	3.51162	5.31896	3.86885	5.23042	7.08157	5.25472	5.75305	6.28446	5.30346	5.14119	5.32412
TC0200005119.mm.2	MG-1-neg-10339075_st	6.91438	6.21589	5.71227	5.63381	7.28606	6.702	5.81012	6.66118	5.5234	6.1532	6.15896	5.71931	6.67819	5.85984	6.06081	6.52501
TC0700000566.mm.2	MG-1-neg-10339076_st	3.1721	4.09988	3.43567	3.1673	4.4637	2.75473	4.10326	4.13051	2.67084	2.29716	3.82281	3.49899	4.09236	3.03188	3.69637	3.39297
TC0800001193.mm.2	MG-1-neg-10339077_st	6.48817	5.89339	4.23025	5.8065	6.65327	5.62739	5.74199	6.06722	5.55858	4.37667	4.58737	5.67099	5.94328	5.42456	4.9575	5.36498
TC1800000376.mm.2	MG-1-neg-10339078_st	7.73911	5.16558	6.47762	3.94121	6.03684	5.44947	6.57463	5.66545	6.42989	5.71068	5.79255	6.63607	6.95663	6.23801	6.57008	4.58176
TC0700002102.mm.2	MG-1-neg-10339079_st	5.04291	6.14179	5.52118	4.31663	5.21223	5.72141	4.36895	5.60304	5.226	4.47814	4.12516	4.92373	5.02869	5.04234	5.03617	4.76855
TC1200000074.mm.2	MG-1-neg-10339080_st	15.2598	15.2282	15.9011	15.7509	15.6421	15.6974	15.6433	15.6018	15.6451	15.5421	15.8644	15.6849	15.2334	15.1595	15.693	16.3021
TC1700000902.mm.2	MG-1-neg-10339081_st	9.18707	7.76195	9.14976	9.57839	10.0842	8.38086	8.35039	9.82934	6.4615	7.25507	7.55844	9.63333	8.20723	8.91808	8.85797	9.33294
TC1800001130.mm.2	MG-1-neg-10339082_st	5.92516	6.30262	7.55316	5.8272	7.19067	6.15094	6.39018	5.52227	6.47491	3.99096	5.41484	6.89885	6.54304	6.07735	5.91192	6.25571
TC1100000941.mm.2	MG-1-neg-10339083_st	5.91828	5.66253	3.82718	3.94426	5.95514	6.23303	6.28501	6.24	5.01515	5.2983	6.01171	4.91911	5.71986	5.88729	6.96575	4.81661
TC1100002817.mm.2	MG-1-neg-10339084_st	9.33474	9.58355	8.89278	8.80959	9.73427	9.0507	8.89261	9.00421	8.68453	8.75936	8.04372	8.32202	8.88287	9.08859	9.53916	8.82792
TC0300001673.mm.2	MG-1-neg-10339085_st	3.08302	4.76652	4.60469	3.46577	4.43187	4.06777	4.34799	4.3804	4.36206	4.30597	3.98187	4.90009	3.37763	3.82106	4.40648	5.50425
TC0400002668.mm.2	MG-1-neg-10339086_st	7.0312	6.34779	5.65386	6.65485	6.31298	5.92798	7.14888	6.65299	6.7968	6.84371	4.91434	6.1492	6.04541	6.8487	5.59308	7.02149
TC0200004329.mm.2	MG-1-neg-10339087_st	5.34981	4.47957	6.91452	4.08697	4.46828	4.45917	5.27992	4.38675	5.12305	5.47605	5.13894	4.64628	4.5171	5.47919	4.60661	3.84857
TC0400003675.mm.2	MG-1-neg-10339088_st	7.58406	7.9733	6.00076	2.3988	4.71953	3.29491	5.47178	6.66494	7.99739	7.87225	9.84849	8.61131	5.07193	4.40726	9.48075	3.27169
TC0900001823.mm.2	MG-1-neg-10339089_st	4.01109	2.78253	2.61522	3.11227	4.54166	3.40927	3.75176	4.21818	2.15566	2.63251	3.46205	4.07511	3.73879	4.16368	5.3396	4.65523
TC0X00002015.mm.2	MG-1-neg-10339090_st	3.28765	3.22904	3.79541	3.16682	3.48585	3.51925	3.37127	4.25497	4.01763	3.13436	2.90601	3.28285	3.24971	2.86893	3.26452	4.11944
TC1000001031.mm.2	MG-1-neg-10339091_st	8.99518	8.73253	8.65377	8.28962	7.24047	6.35242	7.11139	7.8708	9.48287	7.63519	7.838	3.52887	8.21405	7.9234	6.60251	9.46534
TC1300001550.mm.2	MG-1-neg-10339092_st	5.56077	5.76519	6.06275	5.96538	6.71157	6.12775	6.58572	4.77389	5.22527	6.87363	6.47422	6.33226	8.16828	7.15175	5.38992	3.97979
TC0X00000427.mm.2	MG-1-neg-10339094_st	6.84007	7.66026	8.36405	8.1155	7.87011	6.80895	9.21695	8.07853	8.72588	7.77514	7.58404	8.37721	7.96021	7.54817	8.59355	8.65014
TC0100001577.mm.2	MG-1-neg-10339095_st	4.45706	4.54537	4.77943	5.30726	5.29115	4.28632	3.66453	4.74107	2.72024	4.09993	5.75325	4.69942	4.10444	6.69865	5.86429	4.16397
TC0300002051.mm.2	MG-1-neg-10339099_st	7.3072	7.17587	7.82304	7.34498	8.5602	8.31085	6.56091	7.64125	7.85099	7.75913	7.82489	6.38318	8.53674	8.42269	7.23421	7.80008
TC1900000102.mm.2	MG-1-neg-10339100_st	5.24293	5.77638	6.28413	4.88804	4.43866	4.56215	5.29795	5.88336	4.90219	5.07957	5.86915	5.40991	4.77725	5.21959	5.42955	5.4819
TC1100001702.mm.2	MG-1-neg-10339102_st	6.80028	6.67926	7.14346	9.71283	6.39422	6.10293	6.87333	6.00211	7.09537	7.33406	5.58281	5.20397	6.12648	6.42117	5.60434	6.11405
TC0300001554.mm.2	MG-1-neg-10339103_st	9.95655	10.5743	10.036	10.0988	9.89727	10.3315	10.1509	10.1106	9.31073	10.3525	9.33065	10.4203	10.1774	9.59264	10.3657	10.4529
TC1700000472.mm.2	MG-1-neg-10339104_st	6.05343	5.73924	6.89222	7.98564	5.73352	5.27125	6.93171	7.00541	7.1474	8.01168	8.07661	6.3137	6.05354	6.31342	6.40581	5.74894
TC0700000881.mm.2	MG-1-neg-10339105_st	7.79504	6.15844	5.76379	6.63757	8.51646	8.14804	5.49927	7.5051	6.11154	6.44788	6.44389	5.24168	7.34821	7.41085	6.3498	6.89165
TC1100000608.mm.2	MG-1-neg-10339107_st	4.58652	4.11357	5.1812	4.10548	5.41898	5.13645	4.89773	6.7503	5.86751	6.23863	3.51338	6.29881	5.49446	6.15873	5.78196	5.75046
TC1300001459.mm.2	MG-1-neg-10339108_st	5.91863	6.22822	5.7534	4.33438	5.94125	6.13082	4.92284	5.67524	5.47793	5.31798	4.9843	5.81776	5.67202	5.29309	5.43736	4.78308
TC1500000644.mm.2	MG-1-neg-10339109_st	6.75373	6.67209	5.8041	7.16736	7.02002	6.92396	7.60672	6.98144	6.3486	5.86015	7.27201	6.78557	5.33748	6.41108	8.04041	7.24015
TC0500001546.mm.2	MG-1-neg-10339111_st	4.51301	2.66805	4.89066	3.20482	3.52584	3.43096	5.03717	4.07442	2.69289	2.93729	4.37083	2.38741	4.19898	2.67023	3.6516	3.39965
TC1700000917.mm.2	MG-1-neg-10339112_st	5.3925	4.38882	6.02814	4.57187	5.12063	4.40859	4.42245	3.0017	2.79076	5.37924	4.79105	3.723	5.54796	4.52689	4.53742	5.18836
TSUnmapped00000030.mm.2	MG-1-neg-10339113_st	4.26836	4.94673	4.27986	4.6527	4.23029	4.81489	4.01718	4.08076	4.24939	4.66359	4.41397	4.85488	4.30289	4.0645	3.69181	5.36675
TC0700000320.mm.2	MG-1-neg-10339114_st	5.1269	5.78141	4.90584	4.80941	5.96128	5.17333	4.90076	4.43753	4.94679	6.92817	4.31685	4.17845	5.3515	6.22307	5.3327	5.40476
[truncated: 26,847 more rows]

## Sheet: Fig 3 Data
RT-qPCR fold changes from baseline in vitro
Mouse					Human
Macrophages					Macrophages
mPGES					mPGES					HPGD
alone	Mg	LPS	LPS/Mg		alone	Mg	LPS	LPS/Mg		alone	Mg	LPS	LPS/Mg
1	1.53	3.7	2.83		1	63.78	79.36	247.02		1		0.15	0.01
1	1.77	6.82	2.64		1	0.64	59.91	184.15		1	0.5	0.03	0.05
1	1.28	3.8	4.77		1	0.88	107.77	73.72		1	0.73	0.13	0.08
1	1.51	6.6	4.88		1	1.23	26.79	45.59
Mouse					Human
Microglia					Microglia
EP2					EP2
alone	Mf	LPS	LPS/Mf		alone	Mf	LPS	LPS/Mf
1.11	1.16	2.27	3.25		1	9.46	5.95	27.86
0.9	0.89	3.97	4.15		1	0.71	3.19	1.07
0.89	0.71	2.24	2.03		1	0.65	10.17	2.39
1.13	1.25	2.55	2.74
FACSorted cells
MPGES fold change							EP2 fold change
Naive Mg	WT Mg Day 1	WT Mg Day 4	WT Mg Day 5	WT MO day 4	WT MO Day 5		Naive Mg	WT Mg Day 1	WT Mg Day 4	WT Mg Day 5	WT MO day 4	WT MO Day 5
1.21482	9.95343	2.69903	1.52889	7.11738	1.70385		0.797606	0.493762	4.47425	7.85226	88.7998	25.7539
0.823169	8.79466	1.50705	0.603109	10.7921	1.90185		1.25375	5.25697	9.66722	5.95448	122.031	82.1801
1.01	5.44899	2.10304	1.26541	8.95475	1.43512		1.02	2.59029	7.7	2.32349	105.4	28.0533
	7.19497				4.10166			3.07729		8.34399		39.3963
Mouse
Microglia
IL-1B					TNF					IL-6					IL-10
veh	EP2 agonist	veh LPS	EP2 agonist LPS		veh	EP2 agonist	veh LPS	EP2 agonist LPS		veh	EP2 agonist	veh LPS	EP2 agonist LPS		veh	EP2 agonist	veh LPS	EP2 agonist LPS
1.09	2.17	177.46	140.34		1.44	1.09	12.53	9.26		0.41	1.08	649.04	129.17		1.03	1.17	85.2	32.2
1.14	2.17	157.52	145.22		1.41	0.86	20.11	9.94		0.84	4.31	559.61	237.34		0.57	0.83	74.57	48.09
0.69	3.55	148.34	75.59		0.64	0.64	24.64	5.01		1.25	1.27	414.64	119.51		0.82	0.72	56.91	14.91
1.16	3.48	136.45	115.45		0.77	0.79	16.95	6.82		2.31	1.84	432.48	119.79		2.08	2.3	75.28	13.43
Phagocytosis assays
pHrodo+ microglia
EP2 agonist			EP2 anatagonist				mpges KO macrophages
Veh	Butaprost		MG alone	Mf	PF-044		Mg alone	Mg + WT Mf	Mg + mpges -/- Mf
51.5	46.5		42.7	29.1	42		33.8	21.6	32.6
52.9	46.1		46.1	30.2	41.8		34.2	24.5	29.8
48.7	40.9		34.5	34.7	40.9		34.7	29.5	32.8
45.4	44.4		45.8		46.1		38.3	33.5	36.9

## Sheet: Fig 4 Data
Phagocytosis ex vivo
WT	CCR2 KO	MPGES KO
13.3	16.7	21.2
4.35	29.4	25.8
22	26.1	27.7
0	25	35.7
4.26		10.8
18.6		15.5
10.1
6.82
5.77
5.56
16.4
In vivo quantification Fig 4
	Mg total	#Averaged	in 200um2	interactions	#Averaged	in 200um2	% of total				Mg total	Averaged	in 200um2	interactions	Averaged	in 200um2	% of total
veh_4D#3_S2	8			2						ant8s1	35			17
veh_4D#3_S3	8			3						ant8s2	53			24
veh_4D#3_S4	12	9.33333	11.2	2	2.33333	2.8	25			ant8s3	34	40.6667	48.8	21	20.6667	24.8	50.8197
veh2 S2	19			2						ant10s4	47			23
veh2 S3	40			6						ant10s5	53			25
veh S5	41	33.3333	40	10	6	7.2	18			ant10s6	61	53.6667	64.4	25	24.3333	29.2	45.3416
Veh 5 s3	36			1						ant11s1	52			24
Veh 5 s4	39			2						ant11s2	54			26
Veh 5 s5	29	34.6667	41.6	3	2	2.4	5.76923			ant11s3	46	50.6667	60.8	25	25	30	49.3421

## Sheet: Fig 5 Data
FACS data day 5 after SCI
MDMs (% of Ly6G-ve CD45+ CD11b+ gate)
WT	CCR2 KO
29.2	1.65
36.4	1.42
25.8	3.63
Neutrohils (% of CD45+ CD11b+ gate)
WT	CCR2 KO
13.8	8.3
21.5	18.5
21.4	31.3
Microglial gene expression 4 days after injury (Fold change)								Microglial gene expression 7 days after injury (Fold change)
	WT			CCR2 KO					WT			CCR2 KO
	Mean	SD	N	Mean	SD	N			Mean	SD	N	Mean	SD	N
Vegfa	0.0596	0.0865522	3	0.5462	0.234687	3		Vegfa	0.6428	0.313748	4	1.8698	1.08774	4
Egf	0.0891	0.0402566	3	0.4305	0.311424	3		Egf	0.7708	0.151075	4	0.3596	0.251014	4
Tnfsf10	0.0919	0.0422677	3	0.2479	0.132479	3		Tnfsf10	1.062	0.288204	4	1.141	0.548516	4
Myd88	0.1455	0.0362312	3	0.5045	0.132481	3		Myd88	0.3269	0.0557815	4	0.6838	0.192911	4
Nfkb1	0.173	0.0664238	3	0.3163	0.0348634	3		Nfkb1	0.7881	0.102266	4	0.5576	0.0511331	4
Il1a	0.1948	0.038244	3	0.1844	0.06043	3		Il1a	0.4329	0.0743754	4	0.4077	0.139686	4
Irf1	0.2238	0.0301926	3	0.2045	0.0139454	3		Irf1	0.8487	0.102266	4	0.4417	0.0534573	4
Ccr5	0.2294	0.0201284	3	0.4424	0.0674027	3		Ccr5	0.4628	0.06043	4	0.4921	0.090645	4
Il15	0.2356	0.0503211	3	0.2663	0.0278908	3		Il15	0.6882	0.0790238	4	0.5589	0.0418361	4
Trp53	0.3145	0.0221413	3	0.4011	0.0418361	3		Trp53	0.5979	0.12086	4	0.6533	0.0766996	4
Tlr9	0.3401	0.0362312	3	0.2647	0.0395119	3		Tlr9	0.6542	0.189425	4	0.3721	0.0511331	4
Bcl2l1	0.3423	0.0523339	3	0.4322	0.0534573	3		Bcl2l1	0.8733	0.0371877	4	0.7994	0.125508	4
Il17a	0.3436	0.0724623	3	0.4886	0.211505	3		Il17a	0.3947	0.199881	4	0.9581	0.232423	4
Tgfb1	0.3968	0.0301926	3	0.3485	0.030215	3		Tgfb1	0.753	0.0488088	4	0.6289	0.06043	4
Il12b	0.4065	0.130835	3	1.1188	0.720511	3		Il12b	4.1883	0.0237281	4	2.1742	1.05752	4
Il23a	0.4365	0.0724623	3	0.5375	0.106915	3		Il23a	1.3017	0.685625	4	0.8985	0.274259	4
Stat3	0.4469	0.0543467	3	0.4583	0.0371877	3		Stat3	0.7073	0.0674027	4	0.6433	0.0464846	4
Cxcl2	0.447	0.187192	3	1.0407	0.274259	3		Cxcl2	0.3849	0.160372	4	1.9204	0.515979	4
Bcl2	0.4778	0.132848	3	2.6624	1.26612	3		Bcl2	0.615	0.174317	4	4.025	3.35851	4
Nos2	0.4878	0.227449	3	0.5462	0.357931	3		Nos2	0.6193	0.251017	4	1.1248	0.443928	4

## Sheet: Fig 6 Data
In vivo flow cytometry
	CD11b expression on microglia (MFI) 7 days after injury
	WT	CCR2 KO
	1238	1349
	1201	1256
	1232	1321
	1196	1249
Immunofluorescence
day 28 post SCI
	Area of CD11b staining (um2)			CD11b Intergrated density			Area of CD86 staining (um2)			CD86 Intergrated density
	WT	CCR2 KO		WT	CCR2 KO		WT	CCR2 KO		WT	CCR2 KO
	61137.7	91991.2		125339900	184408000		0.0203406	0.033982		5085636	8875158
	88086.3	136532		181381800	310114800		0.0642578	0.0675656		16572780	17597270
	61310.8	143230		119752700	332458800		0.0325297	0.0265406		8194802	6414791
	49123.5	115648		94508220	302153900		0.0112695	0.0573031		2873416	15991170
	142540	146812		335318300	379861300		0.0410484	0.0616453		10189690	15902680
	150253	160614		382939200	389801700		0.0507516	0.0964156		13028030	25546830
	180271	106949		485606200	235549300		0.027882	0.0143672		7477960	3623904
	74063.9	114270		171380600	285622000		0.010318	0.0496359		2854312	13751430
	51666.8	163027		101958400	438638900		0.00526172	0.0628484		1229069	17892050
	71422.6	127172		163485700	318492000		0.0510156	0.0281711		13556660	7080024
	125911	189709		313546100	455498200		0.0484234	0.0660344		12793840	17640500
	75486.5	176241		158851000	450765200		0.0165492	0.048		4027613	12569270
Histology
	WT individual mean grey value						CCR2 KO individual mean grey value
Distance from epicentre	1	2	3	4	5	6	1	2	3	4	5	6
1200		199.93				183.07	204.31	173.26	167.45	109.89	178.15	172.98
1000	130.92		150.18	150.19	163.3	181.74					187.32	168.51
800	138.2	169.48	166.33	146.21	154.26	180.8			116.33	127.66	180.03	179.94
600	135.99	178.68	162.53	146.79	174.71	190.61	152.69		94.84			155.16
400		147.32			126	194.11	109.72	152.06	0.52	96.79	138.04	110.7
200	7.7	100.37	86.82	47.63		204.83	55.02	112.36	0.3	84.75	195.1	59.88
0	7.98			9.08	11.6	76.77	5.38	3.38	145.76	1.35	27.97	174.49
200	9.86	10.73	45.85	5.09	3.07	28.85	32.75	15.23	140.95	0.31	107.29	180.86
400	117.85		135.88	143.86	102.17	94.77	192.47	163.78	167.5	121.03	173.17	178.05
600			184.33			173.56	182.9	143.5	160.44	171.97	170.22	214.06
800						176.84	196.21	177.23	111.86	186.45	220.69	218.67
1000	199.25	169.19	176.85		216.4	214.17		195.06		171.81	222.71	219.56
1200	213.69	170.46	216.74		220.68	215.62	199.95		201.08	173.56
NB. Missing values were due to tissue damge and section loss, therefore not allowing for analysis.
BMS raw data
	WT animal individual BMS scores												CCR22 KO individual BMS scores
Days post injury	1	2	3	4	5	6	7	8	9	10	11	12	1	2	3	4	5	6	7	8	9	10	11	12
1	0.5	0.5	1	1	0.5	1	1	1	0.5	1	1	1.5	0.5	1	1	0.5	2	2	1.5	0.5	0	0.5	0.5	0.5
3	0.5	1	2	2	1.5	2	1	2.5	1.5	1.5	1.5	2.5	2	2	1	2	2	3	1	2	1.5	2	2	2
5	2	2	2.5	2.5	2.5	2	2	3.5	2	2.5	3	3	3	2.5	2	2	2.5	3	1.5	2	2	2.5	2	2
7	3	2.5	2	2.5	2.5	2.5	2.5	3.5	3	3.5	4	3.5	2.5	2.5	2	2	2.5	3.5	2	2	2.5	3	2	2.5
10	3	3.5	3	3	2.5	3	4	4	4	4	5	4.5	3.5	3.5	2	2.5	3.5	4	3	2	2.5	3	3	3
14	4	4	3.5	3.5	3.5	3.5	3.5	3	4	4	4.5	4	3	4	3	3	3.5	3	2.5	2.5	3	3	2.5	2.5
21	4.5	3.5	3	4.5	3	3.5	3.5	4	4	6	4.5	4.5	3.5	4	3	3	4	3.5	3	3	3	3.5	3	3
28	4	3.5	3.5	4	3.5	4	4.5	3.5	4.5	5	4	6	3.5	4.5	3.5	3	3.5	4	3	3.5	3	4	3	2.5

## Sheet: Fig S1 Data
% of LysM-GFP+ve macrophges (of Ly6G-ve/CD45+/CD11b+ cells) recovered from lesion
naive	1d	3d
5.03	40.8	60.8
10.4	29.7	44.9
9.43	32.6	56.6

## Sheet: Fig S2 Data
Characterization of optimum culture conditions for adult mouse microglia
RT-qPCR fold changes from baseline
P2ry12							FCRLS							GPR34							itgb5
NM	TGFB	MCSF	L929	MCSF	L929		NM	TGFB	MCSF	L929	MCSF	L929		NM	TGFB	MCSF	L929	MCSF	L929		NM	TGFB	MCSF	L929	MCSF	L929
	0.02	0.03	0.02	0.1	0.03			0.68	0.66	0.07	3.03	0.42			0.05	0.1	0.05	0.23	0.06			1.68	1.18	0.69	5.92	2.63
0.01	0.02	0.02	0.01	0.03	0.08		0.17	0.43	0.57	0.15	1.01	0.99		0.03	0.07	0.07	0.02	0.09	0.07		0.35	0.26	0.83	0.19	2.02	1.99
0.01	0.01	0.02	0.01	0.03	0.03		0.4	0.26	1.01	0.16	1.17	0.87		0.07	0.05	0.13	0.02	0.12	0.05		0.28	0.34	0.62	0.25	0.78	2.58
0.01	0.02	0.02	0.01	0.05	0.09		0.35	0.4	0.6	0.18	0.78	1.43		0.09	0.08	0.14	0.05	0.15	0.15		0.25	0.86	0.44	0.21	0.11	1.72
0.02	0.03	0.04	0.02	0.02	0.15		0.19	0.72	0.38	0.22	0.11	1.12		0.07	0.13	0.09	0.09	0.05	0.14
Mertk							Gas 6							C1q
NM	TGFB	MCSF	L929	MCSF	L929		NM	TGFB	MCSF	L929	MCSF	L929		NM	TGFB	MCSF	L929	MCSF	L929
	0.29	0.45	0.32	1.04	0.58			6.33	4.16	5.39	4.26	5.81			0.5	1.38	0.32	2.56	0.79
0.16	0.18	0.47	0.15	0.45	0.37		2.21	2.71	4.46	4.52	1.45	1.15		0.41	0.41	0.78	0.78	0.45	1.1
0.33	0.07	0.68	0.17	0.64	0.21		1.79	0.69	3.66	2.44	0.98	0.41		0.96	0.27	1.72	0.62	1.48	0.81
0.2	0.13	0.61	0.18	0.37	0.41		1.49	0.71	2.19	2.56	0.65	0.66		0.57	0.33	0.96	0.51	0.83	1.16
0.21	0.38	0.2	0.23	0.03	0.36		1.16	1.26	0.51	2.93	0.64	0.62		0.41	0.59	0.44	0.6	0.15	1.1
RT-qPCR fold changes from baseline
Microglia from bilaminar cultures
P2ry12					Mertk					itgb5					Gas6
alone	Mf	LPS	LPS/Mf		alone	Mf	LPS	LPS/Mf		alone	Mf	LPS	LPS/Mf		alone	Mf	LPS	LPS/Mf
0.97	1.59	0.46	0.68		0.89	1.12	0.33	0.42		1.06	0.96	0.33	0.39		1.11	0.73	0.17	0.18
1.15	1.56	0.77	0.63		1.33	1.04	0.43	0.45		1.32	1.27	0.28	0.42		1.25	0.86	0.24	0.24
1.05	1.41	0.54	0.62		0.99	1.01	0.34	0.35		0.84	2.09	0.45	0.49		0.84	0.73	0.15	0.16
Microglia-Microglia controls
IL-1B				TNF				IL-6
alone	LPS	LPS/Mg		alone	LPS	LPS/Mg		alone	LPS	LPS/Mg
0.87	258.36	164.8		0.67	21.73	16.31		1.29	128.24	43.49
0.84	307.44	156.87		0.97	21.65	16.99		0.91	116.73	48.47
1.02	276.11	203.49		1.4	22.62	20.28		0.93	161.31	105.42
1.34	280	334.65		1.09	22	32.17		0.92	135.1	178.32

## Sheet: Fig S3 Data
RT-qPCR fold changes from baseline in vitro
Mouse																				Human
Microglia										Macrophages										macrophages
EP1					EP4					EP1					EP4					EP2
alone	Mf	LPS	LPS/Mf		alone	Mf	LPS	LPS/Mf		alone	Mg	LPS	LPS/Mg		alone	Mg	LPS	LPS/Mg		alone	Mg	LPS	LPS/Mg
0.91	1.1	0.4	0.95		1.03	0.97	0.68	0.71		0.95	1.12	0.93	1.55		0.82	1.2	0.84	0.8		1	4.16	1.72	3.03
1.1	1.15	0.74	1.03		0.97	1.06	0.32	0.58		1	1.28	0.6	0.88		1.13	1.32	0.87	1.57		1	0.14	4.19	0.32
1.16	0.95	0.75	0.53		1.19	1.28	0.51	0.75		1.05	1	0.73	0.71		0.99	1.15	0.9	1		1	0.94	2.61	2.66
0.86	0.91	0.57	0.86		0.84	1.15	0.6	0.83		1	1.1	0.75	0.89		0.98	1.68	0.88	1.41		1	0.83	4.98	4.67
Effect of EP2 agonist on macrophages
Mouse
Macrophages
IL-1B					TNF					IL-6					IL-10
veh	EP2 agonist	veh LPS	EP2 agonist LPS		veh	EP2 agonist	veh LPS	EP2 agonist LPS		veh	EP2 agonist	veh LPS	EP2 agonist LPS		veh	EP2 agonist	veh LPS	EP2 agonist LPS
2.77	20.22	695.02	640.17		1.4	0.7	38.95	2.84		1.08	4.01	282.74	317.16		1.84	3.18	3.79	2.17
0.82	12.52	862.67	581.59		0.81	3.01	72.94	1.09		0.92	4.13	218.15	275.9		0.34	4.3	3.44	2.17
0.48	12.68	689.11	729.72		0.93	0.01	67.91	1.87		0.95	2.4	212.09	229.11		1.09	3.74	3.77	3.68
0.92		700.12	561.36		0.96		70.29	3.19		1.05	6.5	237.66	274.057		1.48	0.92	3.17	2.74

## Sheet: Fig S4 Data
% Viable microglia after coculture (Flow cytometry						2P laser lesion on OHSC - microglia dynamics
alone	Mf	LPS	LPS/Mf			No. of cells responding
87.9	87.6	83.2	74.4			Control	Mf feeder	Stim Mf feeder	Mf on slice	Stim Mf on slice
82.8	86.6	87.1	70.7			6	4	5	5	7
86.4	86.8	73.8	82.1			5	6	2	4	7
85.8	88.9	87.3	78			5	4	5	4	3
						5			5
ClickIT EdU +ve cells
						number of processes extended total
alone	Mf	LPS	LPS/Mf			Control	Mf feeder	Stim Mf feeder	Mf on slice	Stim Mf on slice
47.6116	47.4478	13.1089	12.1827			15	6	12	7	12
49.0499	61.8388	20.1626	23.3348			12	11	3	10	15
51.1206	52.1222	29.1317	29.434			9	10	14	9	4
58.8548	52.6583		16.723			9			7
Number of GFP cells per section						average processes per cell
						Control	Mf feeder	Stim Mf feeder	Mf on slice	Stim Mf on slice
control	Clodronate					2.5	1.5	2.4	1.4	1.7
1866	523					2.4	2.2	1.5	2.5	2.1
1220	772					1.8	2.5	3.5	2.25	1.33
1572	706					1.8			1.4
	813
						average length
Ki67+ mciroglia % of total						Control	Mf feeder	Stim Mf feeder	Mf on slice	Stim Mf on slice
						31.9465	25.1277	28.601	24.1332	25.9133
control	Clodronate					28.0356	20.0194	25.0235	27.985	23.0576
20.97	20					23.0154	25.6225	27.8917	30.0132	31.1627
23.49	15.38					19.889			22.0868
13.87	24.6
	22.22
						average speed
						Control	Mf feeder	Stim Mf feeder	Mf on slice	Stim Mf on slice
Ly6G+ neutrohphils 3 days post SCI						0.0536667	0.0435	0.0372	0.0594	0.0448571
						0.046	0.0492	0.051	0.0405	0.0387143
WT	CCR2 KO					0.0434	0.039	0.05575	0.04525	0.0613333
8.56	17.9					0.0398			0.0436
14	26.5
14.8	21.1
	12.1
7 days post SCI CD86 expression
WT	CCR2KO
13.6	16.5
14.2	15.5
15.5	19.4
	13.7
